# Supplementary material for: In Silico Models Using Simple Molecular Descriptors Predict Placental and Breast Milk Transfer of Cannabinoids from Cannabis sativa
Source: Int J Mol Sci. 2026 Jul 20;27(14):6446. doi: 10.3390/ijms27146446 (PMC13411442; doi:10.3390/ijms27146446)
Supplement: Supplementary file 1 [file ijms-27-06446-s001.zip]

Archive with 1 entries (1 files):
- Supplementary Materials 19 07 2026.xlsx
