# Supplementary material for: In Silico Models Using Simple Molecular Descriptors Predict Placental and Breast Milk Transfer of Cannabinoids from Cannabis sativa
Source: Int J Mol Sci. 2026 Jul 20;27(14):6446. doi: 10.3390/ijms27146446 (PMC13411442; doi:10.3390/ijms27146446)
Supplement: Supplementary file 1 [file ijms-27-06446-s001.zip › Supplementary Materials 19 07 2026.xlsx]

## Sheet: Cannabinoids_list
No.	Abbreviation	Name	SMILES
Obs1	∆ 9 -THC	(−)-∆ 9 -trans-tetrahydrocannabinol	CCCCCC1=CC(=C2[C@@H]3C=C(CC[C@H]3C(OC2=C1)(C)C)C)O
Obs2	∆ 9 -THCAA	(−)-∆ 9 -trans-tetrahydrocannabinolic acid A	CCCCCC1=CC2=C([C@@H]3C=C(CC[C@H]3C(O2)(C)C)C)C(=C1C(=O)O)O
Obs3	∆ 9 -THCAB	(−)-∆ 9 -trans-tetrahydrocannabinolic acid B	CCCCCC1=CC(=C2[C@@H]3C=C(CC[C@H]3C(OC2=C1C(=O)O)(C)C)C)O
Obs4	∆ 9 -THC-C4	(−)-∆ 9 -trans-tetrahydrocannabinol-C4	CCCCC1=CC(=C2[C@@H]3C=C(CC[C@H]3C(OC2=C1)(C)C)C)O
Obs5	∆ 9 -THCAA-C4	(−)-∆ 9 -trans-tetrahydrocannabinolic acid A-C4	CCCCC1=CC2=C([C@@H]3C=C(CC[C@H]3C(O2)(C)C)C)C(=C1C(=O)O)O
Obs6	∆ 9 -THCV	(−)-∆ 9 -trans-tetrahydrocannabivarin	CCCC1=CC(=C2[C@@H]3C=C(CC[C@H]3C(OC2=C1)(C)C)C)O
Obs7	∆ 9 -THCVAA	(−)-∆ 9 -trans-tetrahydrocannabivarinic acid	CCCC1=CC2=C([C@@H]3C=C(CC[C@H]3C(O2)(C)C)C)C(=C1C(=O)O)O
Obs8	∆ 9 -THCO or ∆9 -THC1	(−)-∆ 9 -trans-tetrahydrocannabiorcol	CC1=C[C@@H]2[C@@H](CC1)C(OC3=CC(=CC(=C23)O)C)(C)C
Obs9	∆ 9 -THCOAA	(−)-∆ 9 - trans-tetrahydrocannabiorcolic acid	CC1=C[C@@H]2[C@@H](CC1)C(OC3=C2C(=C(C(=C3)C)C(=O)O)O)(C)C
Obs10	∆ 9 -THC aldehyde	(−)-∆ 9 -trans-tetrahydrocannabinal	CCCCCC1=CC2=C([C@@H]3C=C(CC[C@H]3C(O2)(C)C)C)C(=C1C=O)O
Obs11		β-fenchyl (−)-∆ 9 -transtetrahydrocannabinolate	CCCCCC1=CC2=C([C@@H]3C=C(CC[C@H]3C(O2)(C)C)C)C(=C1C(=O)O[C@H]4[C@]5(CC[C@H](C5)C4(C)C)C)O
Obs12		α-fenchyl (−)-∆ 9 -trans-tetrahydrocannabinolate	CCCCCc1cc2c(c(O)c1C(=O)O[C@H]1C(C)(C)[C@@H]3CC[C@@]1(C)C3)[C@@H]1C=C(C)CC[C@H]1C(C)(C)O2
Obs13		epi-bornyl (−)-∆ 9 -trans-tetrahydrocannabinolate	CCCCCc1cc2c(c(O)c1C(=O)O[C@H]1C[C@H]3CC[C@@]1(C)C3(C)C)[C@@H]1C=C(C)CC[C@H]1C(C)(C)O2
Obs14		α-terpenyl (−)-∆ 9 -trans-tetrahydrocannabinolate	CCCCCc1cc2c(c(O)c1C(=O)O[C@H]1C[C@H]3CC[C@]1(C)C3(C)C)[C@@H]1C=C(C)CC[C@H]1C(C)(C)O2
Obs15		α-terpenyl (−)-∆ 9 -trans-tetrahydrocannabinolate	CCCCCc1cc2c(c(O)c1C(=O)OC(C)(C)C1CC=C(C)CC1)[C@@H]1C=C(C)CC[C@H]1C(C)(C)O2
Obs16		4-terpenyl (−)-∆ 9 -trans-tetrahydrocannabinolate	CCCCCc1cc2c(c(O)c1C(=O)OC1(C(C)C)CC=C(C)CC1)[C@@H]1C=C(C)CC[C@H]1C(C)(C)O2
Obs17		α-cadinyl (−)-∆ 9 -trans-tetrahydrocannabinolate	CCCCCc1cc2c(c(O)c1C(=O)OC1(C)CC[C@@H](C(C)C)C3C=C(C)CCC31)[C@@H]1C=C(C)CC[C@H]1C(C)(C)O2
Obs18		γ-eudesmyl (−)-∆ 9 -trans-tetrahydrocannabinolate	CCCCCc1cc2c(c(O)c1C(=O)OC(C)(C)[C@@H]1CC[C@@]3(C)CCCC(C)=C3C1)[C@@H]1C=C(C)CC[C@H]1C(C)(C)O2
Obs19		8α-hydroxy-(−)-∆ 9 -trans-tetrahydrocannabinol	CCCCCc1cc(O)c2c(c1)OC(C)(C)[C@@H]1C[C@H](O)C(C)=C[C@@H]21
Obs20		8β-hydroxy-(−)-∆ 9 -trans-tetrahydro cannabinol	CCCCCc1cc(O)c2c(c1)OC(C)(C)[C@@H]1C[C@@H](O)C(C)=C[C@@H]21
Obs21		11-acetoxy-(−)-∆ 9 -transtetrahydrocannabinolic acid A	CCCCCc1cc(O)c2c(c1)OC(C)(C)[C@@H]1CCC(OC(C)=O)=C[C@@H]21
Obs22		8-oxo-(−)-∆ 9 -trans-tetrahydrocannabinol	CCCCCc1cc(O)c2c(c1)OC(C)(C)[C@@H]1CC(=O)C=C[C@@H]21
Obs23		Cannabisol	CCCCCC1=CC2=C([C@@H]3C=C(CC[C@H]3C(O2)(C)C)C)C(=C1CC4=C(C5=C(C=C4CCCCC)OC([C@H]6[C@H]5C=C(CC6)C)(C)C)O)O
Obs24		(−)-∆ 9 -trans-tetrahydrocannabiphorol	CCCCCCCc1cc(O)c2c(c1)OC(C)(C)[C@@H]1CCC(C)=C[C@@H]21
Obs25		(−)-∆ 9 -trans-tetrahydrocannabihexol	CCCCCCc1cc(O)c2c(c1)OC(C)(C)[C@@H]1CCC(C)=C[C@@H]21
Obs26		(−)-∆ 8 -trans-tetrahydrocannabinol	CCCCCc1cc(O)c2c(c1)OC(C)(C)[C@@H]1CC=C(C)C[C@@H]21
Obs27		∆ 8 - trans-tetrahydrocannabinolic acid A	CCCCCc1cc2c(c(O)c1C(=O)O)[C@@H]1CC(C)=CC[C@H]1C(C)(C)O2
Obs28		10α-hydroxy-Δ8-tetra-hydrocannabinol	CCCCCc1cc(O)c2c(c1)OC(C)(C)[C@@H]1CC=C(C)[C@H](O)[C@@H]21
Obs29		10β-hydroxy-Δ8-tetra-hydrocannabinol	CCCCCc1cc(O)c2c(c1)OC(C)(C)[C@@H]1CC=C(C)[C@@H](O)[C@@H]21
Obs30		10a-α-hydroxy-10-oxo-Δ8-tetrahydrocannabinol	CCCCCc1cc(O)c2c(c1)OC(C)(C)[C@@H]1CC=C(C)C(=O)[C@@]21O
Obs31	CBG	cannabigerol	CCCCCC1=CC(=C(C(=C1)O)C/C=C(\C)/CCC=C(C)C)O
Obs32		Cannabigerolic acid	CCCCCC1=CC(=C(C(=C1C(=O)O)O)C/C=C(\C)/CCC=C(C)C)O
Obs33		monomethyl ether of (E)-CBG	CCCCCC1=CC(=C(C(=C1)OC)C/C=C(\C)/CCC=C(C)C)O
Obs34		monomethyl ether of CBGAA	CCCCCc1cc(OC)c(C/C=C(\C)CCC=C(C)C)c(O)c1C(=O)O
Obs35		Cannabigerovarin	CCCC1=CC(=C(C(=C1)O)C/C=C(\C)/CCC=C(C)C)O
Obs36		cannabigerovarinic acid	CCCc1cc(O)c(C/C=C(\C)CCC=C(C)C)c(O)c1C(=O)O
Obs37		cannabinerolic acid	CCCCCC1=CC(=C(C(=C1C(=O)O)O)C/C=C(/C)\CCC=C(C)C)O
Obs38		5-acetyl-4-hydroxy-cannabigerol	CCCCCc1cc(O)c(C/C=C(\C)CCC=C(C)C)c(OC(C)=O)c1O
Obs39		CHEMBL465712	CCCCCc1cc(O)c(C/C=C(\C)CCC=C(C)C)c(O)c1C(=O)OC(C)(C)[C@@H]1CC[C@@]2(C)CCCC(C)=C2C1
Obs40			CCCCCc1cc(O)c(C/C=C(\C)CCC=C(C)C)c(O)c1C(=O)O[C@@]1(C)CC[C@@H](C(C)C)C2C=C(C)CC[C@H]21
Obs41		(±)-6,7-trans-epoxycannabigerolic acid	CCCCCc1cc(O)c(C[C@@H]2O[C@@]2(C)CCC=C(C)C)c(O)c1C(=O)O
Obs42		(±)-6,7-trans-epoxycannabigerolic acid	CCCCCc1cc(O)c(C[C@H]2O[C@]2(C)CCC=C(C)C)c(O)c1C(=O)O
Obs43		(±)-6,7-cis-epoxycannabigerolic acid	CCCCCc1cc(O)c(C[C@@H]2O[C@]2(C)CCC=C(C)C)c(O)c1C(=O)O
Obs44		(±)-6,7-cis-epoxycannabigerolic acid	CCCCCc1cc(O)c(C[C@H]2O[C@@]2(C)CCC=C(C)C)c(O)c1C(=O)O
Obs45		(±)-6,7-cis-epoxycannabigerol	CCCCCc1cc(O)c(C[C@@H]2O[C@@]2(C)CCC=C(C)C)c(O)c1
Obs46		(±)-6,7-cis-epoxycannabigerol	CCCCCc1cc(O)c(C[C@H]2O[C@]2(C)CCC=C(C)C)c(O)c1
Obs47		(±)-6,7-trans-epoxycannabigerolic acid	CCCCCc1cc(O)c(C[C@@H]2O[C@]2(C)CCC=C(C)C)c(O)c1
Obs48		(±)-6,7-trans-epoxycannabigerolic acid	CCCCCc1cc(O)c(C[C@H]2O[C@@]2(C)CCC=C(C)C)c(O)c1
Obs49		camagerol	CCCCCc1cc(O)c(C/C=C(\C)CCC(O)C(C)(C)O)c(O)c1
Obs50		sesquicannabigerol	CCCCCC1=CC(=C(C(=C1)O)C/C=C(\C)/CC/C=C(\C)/CCC=C(C)C)O
Obs51	CBD	Cannabidiol	CCCCCC1=CC(=C(C(=C1)O)[C@@H]2C=C(CC[C@H]2C(=C)C)C)O
Obs52	CBDA	Cannabidiolic acid	C=C(C)[C@@H]1CCC(C)=C[C@H]1c1c(O)cc(CCCCC)c(C(=O)O)c1O
Obs53		cannabidiol-3-monomethyl ether	C=C(C)[C@@H]1CCC(C)=C[C@H]1c1c(O)cc(CCCCC)cc1OC
Obs54		Cannabidibutol	C=C(C)[C@@H]1CCC(C)=C[C@H]1c1c(O)cc(CCCC)cc1O
Obs55		Cannabidivarin	C=C(C)[C@@H]1CCC(C)=C[C@H]1c1c(O)cc(CCC)cc1O
Obs56		Cannabidivarinic acid	C=C(C)[C@@H]1CCC(C)=C[C@H]1c1c(O)cc(CCC)c(C(=O)O)c1O
Obs57		Cannabidiorcol	C=C(C)[C@@H]1CCC(C)=C[C@H]1c1c(O)cc(C)cc1O
Obs58		CBDH	C=C(C)[C@@H]1CCC(C)=C[C@H]1c1c(O)cc(CCCCCC)cc1O
Obs59		Cannabidiphorol	C=C(C)[C@@H]1CCC(C)=C[C@H]1c1c(O)cc(CCCCCCC)cc1O
Obs60		CBDD	C=C(C)C1CCC(C)=C[C@H]1c1c(O)cc(CCCCC)c(Cc2c(CCCCC)cc(O)c([C@@H]3C=C(C)CCC3C(=C)C)c2O)c1O
Obs61		Cannabinodivarin	C=C(C)c1ccc(C)cc1-c1c(O)cc(CCC)cc1O
Obs62		Cannabinodiol	C=C(C)c1ccc(C)cc1-c1c(O)cc(CCCCC)cc1O
Obs63		cannabielsoin	C=C(C)[C@@H]1CC[C@](C)(O)[C@H]2Oc3cc(CCCCC)cc(O)c3[C@@H]12
Obs64		Cannabielsoic acid B	C=C(C)[C@@H]1CC[C@](C)(O)[C@H]2Oc3c(C(=O)O)c(CCCCC)cc(O)c3[C@@H]12
Obs65		Cannabielsoic acid A	C=C(C)[C@@H]1CC[C@](C)(O)[C@H]2Oc3cc(CCCCC)c(C(=O)O)c(O)c3[C@@H]12
Obs66		Cannabielsoin-C3	C=C(C)[C@@H]1CC[C@](C)(O)[C@H]2Oc3cc(CCC)cc(O)c3[C@@H]12
Obs67		Cannabielsoic acid B-C3	C=C(C)[C@@H]1CC[C@](C)(O)[C@H]2Oc3cc(CCC)c(C(=O)O)c(O)c3[C@@H]12
Obs68		cannabicyclol	CCCCCc1cc(O)c2c(c1)O[C@]1(C)CC[C@H]3[C@@H]1[C@@H]2C3(C)C
Obs69		Cannabicyclolic acid	CCCCCc1cc2c(c(O)c1C(=O)O)[C@@H]1[C@H]3[C@H](CC[C@@]3(C)O2)C1(C)C
Obs70		Cannabicyclovarin	CCCc1cc(O)c2c(c1)O[C@]1(C)CC[C@H]3[C@@H]1[C@@H]2C3(C)C
Obs71	CBC	Cannabichromene	CCCCCC1=CC(=C2C=CC(OC2=C1)(C)CCC=C(C)C)O
Obs72		Cannabivarichromene	CCCCCC1=CC(=C2C=CC(OC2=C1)(C)CCC=C(C)C)O
Obs73		cannabichromevarin	CCCC1=CC(=C2C=CC(OC2=C1)(C)CCC=C(C)C)O
Obs74		cannabichromevarinic acid	CCCC1=CC2=C(C=CC(O2)(C)CCC=C(C)C)C(=C1C(=O)O)O
Obs75		(±)-4-acetoxycannabichromene	CCCCCc1cc(O)c2c(c1OC(C)=O)OC(C)(CCC=C(C)C)C=C2
Obs76		(±)-3”-hydroxy-∆ 4”-cannabichromene	C=C(C)C(O)CCC1(C)C=Cc2c(O)cc(CCCCC)cc2O1
Obs77		(–)-7-hydroxycannabichromane	CCCCCc1cc(O)c2c(c1)OC(C)(CCC=C(C)C)C(O)C2
Obs78		CBC-C3	CCCc1cc(O)c2c(c1)OC(C)(C/C=C/C(C)C)C=C2
Obs79		CBN-C5	CCCCCc1cc(O)c2c(c1)OC(C)(C)c1ccc(C)cc1-2
Obs80		CBNA-C5	CCCCCc1cc2c(c(O)c1C(=O)O)-c1cc(C)ccc1C(C)(C)O2
Obs81		Cannabinol-C4	CCCCc1cc(O)c2c(c1)OC(C)(C)c1ccc(C)cc1-2
Obs82		Cannabivarin	CCCc1cc(O)c2c(c1)OC(C)(C)c1ccc(C)cc1-2
Obs83		Cannabinol-C2	CCc1cc(O)c2c(c1)OC(C)(C)c1ccc(C)cc1-2
Obs84		Cannabiorcol	Cc1cc(O)c2c(c1)OC(C)(C)c1ccc(C)cc1-2
Obs85		Cannabinol methylether	CCCCCc1cc(OC)c2c(c1)OC(C)(C)c1ccc(C)cc1-2
Obs86		8-Hydroxycannabinol	CCCCCc1cc(O)c2c(c1)OC(C)(C)c1cc(O)c(C)cc1-2
Obs87		8-Hydroxycannabinolic Acid A	CCCCCc1cc2c(c(O)c1C(=O)O)-c1cc(C)c(O)cc1C(C)(C)O2
Obs88		1'S-hydroxy-cannabinol	CCCC[C@H](O)c1cc(O)c2c(c1)OC(C)(C)c1cc(O)c(C)cc1-2
Obs89		4-terpenyl cannabinolate	CCCCCC1=CC2=C(C3=C(C=CC(=C3)C)C(O2)(C)C)C(=C1C(=O)OC4(CCC(=CC4)C)C(C)C)O
Obs90		((-) - trans-CBT-C5)	CCCCCc1cc(O)c2c(c1)OC(C)(C)C1=C2[C@H](O)[C@@](C)(O)CC1
Obs91		((+) - trans-CBT-C5)	CCCCCc1cc(O)c2c(c1)OC(C)(C)C1=C2[C@@H](O)[C@](C)(O)CC1
Obs92		((+/-) -cis-CBT-C5)	CCCCCc1cc(O)c2c(c1)OC(C)(C)C1=C2[C@H](O)[C@](C)(O)CC1
Obs93		((+/-) - trans-CBT-C3)	CCCc1cc(O)c2c(c1)OC(C)(C)C1=C2[C@H](O)[C@@](C)(O)CC1
Obs94		((-) - trans-CBT-OEt-C5)	CCCCCc1cc(O)c2c(c1)OC(C)(C)C1=C2[C@H](OCC)[C@@](C)(O)CC1
Obs95		((-) - trans-CBT-OEt-C3)	CCCc1cc(O)c2c(c1)OC(C)(C)C1=C2[C@H](OCC)[C@@](C)(O)CC1
Obs96		8,9-Di-OH-CBT-C5	CCCCCc1cc(O)c2c(c1)OC(C)(C)C1=C2C(O)C(C)(O)C(O)C1
Obs97		CBDA-C5 9-OH-CBT-C5 ester	CCCCCc1cc(O)c2c(c1)OC(C)(C)C1=C2C(O)C(C)(OC(=O)c2c(CCCCC)cc(O)c([C@@H]3C=C(C)CC[C@H]3C(C)C)c2O)CC1
Obs98		DCBF-C5	C=C(C)c1ccc(C)c2oc3cc(CCCCC)cc(O)c3c12
Obs99		CBF-C5	CCCCCc1cc(O)c2c(c1)oc1c(C)ccc(C(C)C)c12
Obs100		OH-iso-HHCV-C3	CCCc1cc(O)c2c(c1)oc1c(C)ccc(C(C)(C)O)c12
Obs101		OTHC	CCCCCc1cc(O)c2c(c1)OC(C)(C)C1=C2C(=O)C(C)CC1
Obs102		cannabicitran	CCCCCC1=CC2=C3[C@@H]4C[C@@](CC[C@@H]4C(O2)(C)C)(OC3=C1)C
Obs103		(–)-Δ9-cis-(6aS,10aR)-tetrahydro-cannabinol	CCCCCc1cc(O)c2c(c1)OC(C)(C)[C@@H]1CCC(C)=C[C@@H]21
Obs104		cannabicoumaronone	CCCCCC1=CC2=C3C(=C1)OC(C(C3=CO2)CCC(=O)C)(C)C
Obs105		cannabiripsol	CCCCCC1=CC(=C2[C@H]3[C@@H](CC[C@]([C@H]3O)(C)O)C(OC2=C1)(C)C)O
Obs106		cannabitetrol	CCCCCc1cc(O)c2c(c1)OC(C)(C)[C@]1(O)C(O)CC(C)=C[C@@]21O
Obs107		cannabichromanone-C5	CCCCCc1cc(O)c2c(c1)OC(C)(C)C(CCC(C)=O)C2=O
Obs108		cannabichromanone-C3	CCCc1cc(O)c2c(c1)OC(C)(C)C(CCC(C)=O)C2=O
Obs109		(±)-∆ 7 -cis-isotetrahydrocannabivarin-C3	C=C(C)C1CCC2(C)CC1c1c(O)cc(CCC)cc1O2
Obs110		(trans-iso-delta7 -THC)	C=C(C)C1CCC2(C)CC1c1c(O)cc(CCCCC)cc1O2
Obs111		cannabichromanone B	CCCCCc1cc(O)c2c(c1)OC(C)(C)[C@H]([C@H](O)CCC(C)=O)C2=O
Obs112		cannabichromanone C	CCCCCc1cc(O)c2c(c1)OC(C)(C)[C@@H](CCC(=O)C(C)=O)C2=O
Obs113		cannabichromanone D	CCCCCc1cc2c3c(c1)OC(C)(C)[C@H](CCC=C(C)O2)C3=O
Obs114		(–)-(7R)-cannabicoumarononic acid	CCCCCc1cc2c3c(coc3c1C(=O)O)[C@@H](CCC(C)=O)C(C)(C)O2
Obs115		4-acetoxy-2-geranyl-5-hydroxy-3-n-pentylphenol	CCCCCc1c(C/C=C(\C)CCC=C(C)C)c(O)cc(O)c1OC(C)=O
Obs116		2-Geranyl-5-hydroxy-3-n-pentyl-1,4-benzoquinone	CCCCCC1=C(C/C=C(\C)CCC=C(C)C)C(=O)C=C(O)C1=O
Obs117		5-acetoxy-6-Geranyl-3-n-pentyl-1,4-benzoquinone	CCCCCC1=CC(=O)C(=C(C1=O)OC(=O)C)C/C=C(\C)/CCC=C(C)C
Obs118		cannabimovone	CCCCCC1=CC(=C(C(=C1)O)[C@@H]2[C@@H](C[C@H]([C@@H]2O)C(=O)C)C(=C)C)O
Obs119		cannabioxepane	C=C1COc2cc(CCCCC)cc3oc4c(C)ccc1c4c23
Obs120		10alpha-Hydroxy-delta9'11-hexahydrocannabinol	C=C1CC[C@@H]2[C@H](c3c(O)cc(CCCCC)cc3OC2(C)C)[C@H]1O
Obs121			CCCCCc1cc(O)c2c(c1)OC(C)(C)[C@@H]1CC[C@@]3(C)O[C@H]3[C@@H]21
Obs122		9alpha-Hydroxyhexahydrocannabinol	CCCCCc1cc(O)c2c(c1)OC(C)(C)[C@@H]1CC[C@](C)(O)C[C@@H]21
Obs123			CCCCCc1cc(O)c2c(c1)OC(C)(C)[C@@H]1C(=O)C[C@](C)(O)C[C@@H]21
Obs124			CCCCCc1cc(O)c2c(c1)OC(C)(C)[C@@H]1CC[C@@H](C)[C@H](O)[C@@H]21
Obs125			CCCCCc1cc(O)c2c(c1)OC(C)(C)[C@@H]1CC[C@H](C)C[C@@]21O
Obs126			CCCCCc1cc(O)c2c(c1)OC(C)(C)C1=C2C(=O)[C@@](C)(O)CC1

## Sheet: Milk_Reference_Descriptors
No.	Chemical name	SMILES	MW	nHD	TPSA	nRot	nHet	Flex	nStereo	Fsp3	logP	mp	bp	pka_acidic	pka_basic	caco2	MDCK	PAMPA	logVDss	Fu
#1	Endrin	C1C2C3C(C1C4C2O4)C5(C(=C(C3(C5(Cl)Cl)Cl)Cl)Cl)Cl	377.87	0	12.53	0	7	0	8	0.833	5.20855	152.855	319.2	9.98677	3.08925	-4.93294	-4.83906	0.957636	0.158104	1.43052
#2	Dimethoate	CNC(=O)CSP(=S)(OC)OC	229	1	47.56	6	7	3	0	0.8	0.853749	50.1984	218.528	7.00125	5.05326	-5.19998	-4.92737	0.471501	-0.12987	94.8193
#3	Endosulfan	C1C2C(COS(=O)O1)C3(C(=C(C2(C3(Cl)Cl)Cl)Cl)Cl)Cl	403.82	0	35.53	0	10	0	4	0.778	4.00436	107.608	291.689	8.1152	3.69376	-4.62568	-4.76697	0.78961	-0.0349866	0.848487
#4	Ethion	CCOP(=S)(OCC)SCSP(=S)(OCC)OCC	383.99	0	36.92	12	10	6	0	1	5.02705	-12.3003	331.331	9.37502	4.03425	-4.65228	-4.81578	0.000500385	-0.0280587	0.260865
#5	Heptachlor	C1=CC(C2C1C3(C(=C(C2(C3(Cl)Cl)Cl)Cl)Cl)Cl)Cl	369.82	0	0	0	7	0	5	0.6	5.62181	104.055	289.742	10.1456	3.02283	-4.80812	-4.76999	0.869468	0.0592564	0.651536
#6	Malathion	CCOC(=O)CC(C(=O)OCC)SP(=S)(OC)OC	330.04	0	71.06	11	9	3.66667	1	0.8	2.49513	-3.19551	274.647	9.50695	4.1316	-4.88629	-4.69716	0.0761649	-0.18309	1.25397
#7	Methoxychlor	COC1=CC=C(C=C1)C(C2=CC=C(C=C2)OC)C(Cl)(Cl)Cl	344.01	0	18.46	5	5	0.416667	0	0.25	5.34793	75.0488	332.722	10.4884	3.43254	-4.76745	-4.64644	0.918143	0.0817948	0.933677
#8	Methyl parathion	COP(=S)(OC)OC1=CC=C(C=C1)[N+](=O)[O-]	263	0	70.83	5	8	0.625	0	0.25	3.00648	23.7416	346.055	8.43923	3.29686	-4.75519	-4.47898	0.0381075	-0.0689959	6.65372
#9	Phosalone	CCOP(=S)(OCC)SCN1C2=C(C=C(C=C2)Cl)OC1=O	366.99	0	53.6	7	9	0.583333	0	0.417	4.0798	43.2845	352.964	9.31276	3.90312	-4.64631	-4.74379	0.00645367	-0.058519	0.41925
#10	Dibenzo(a,c)anthracene	C1=CC=C2C=C3C4=CC=CC=C4C5=CC=CC=C5C3=CC2=C1	278.11	0	0	0	0	0	0	0	6.39036	223.753	486.653	12.963	1.3672	-4.29022	-4.59813	0.0838046	0.262662	0.857568
#11	Endosulfan sulphate	C1C2C(COS(=O)(=O)O1)C3(C(=C(C2(C3(Cl)Cl)Cl)Cl)Cl)Cl	419.81	0	52.6	0	11	0	4	0.778	3.42113	188.914	315.954	5.54936	1.46627	-4.69479	-4.74234	0.88717	-0.0639732	0.837702
#12	Profenofos	CCCSP(=O)(OCC)OC1=C(C=C(C=C1)Br)Cl	371.94	0	35.53	7	7	1	1	0.455	4.35401	-8.94962	316.245	9.50364	4.43439	-4.59315	-4.82443	0.00505111	0.211611	1.13608
#13	Perfluorobutanesulfonate (PFBS)	C(C(C(F)(F)S(=O)(=O)[O-])(F)F)(C(F)(F)F)(F)F	299.95	1	54.37	4	13	2	0	1	0.92178	61.9325	202.7	2.34156	2.70299	-4.56765	-4.47989	0.980369	-0.189058	1.24977
#14	Perfluoroheptanoate (PFHpA)	C(=O)(C(C(C(C(C(C(F)(F)F)(F)F)(F)F)(F)F)(F)F)(F)F)[O-]	363.98	1	37.3	6	15	6	0	0.857	1.89479	49.5602	179.444	3.61777	3.70924	-4.8586	-4.68865	0.99638	-0.182564	0.741364
#15	Monocrotophos	C/C(=C\C(=O)NC)/OP(=O)(OC)OC	223.06	1	73.86	6	7	2	0	0.571	-0.37384	43.3083	215.247	8.6984	3.09346	-4.88326	-4.68258	0.772132	-0.498299	83.5317
#16	Aldrin	C1[C@@H]2C=C[C@H]1[C@H]3[C@@H]2[C@]4(C(=C([C@@]3(C4(Cl)Cl)Cl)Cl)Cl)Cl	361.88	0	0	0	6	0	6	0.667	5.72796	107.48	324.653	10.5161	1.87996	-4.72072	-4.80353	0.571375	0.106045	1.21337
#17	Perfluorohexane sulfonate	C(C(C(C(F)(F)S(=O)(=O)[O-])(F)F)(F)F)(C(C(F)(F)F)(F)F)(F)F	399.94	1	54.37	6	17	3	0	1	1.47598	89.3503	233.389	2.84442	3.20695	-4.78319	-4.6187	0.99199	-0.0992305	0.739373
#18	Tetrachlorodibenzodioxin	C1=C2C(=CC(=C1Cl)Cl)OC3=CC(=C(C=C3O2)Cl)Cl	319.9	0	18.46	0	6	0	0	0	6.67288	234.315	441.44	11.9609	0.777383	-4.98879	-4.80857	0.0472302	0.499362	0.389462
#19	BDE-15	C1=CC(=CC=C1OC2=CC=C(C=C2)Br)Br	325.89	0	9.23	2	3	0.166667	0	0	5.3316	52.1877	331.287	10.4015	3.07422	-5.02339	-4.70159	0.0318999	0.496466	1.27537
#20	1,2,3,7,8,9-Hexachlorodibenzo-p-dioxin	C1=C2C(=C(C(=C1Cl)Cl)Cl)OC3=C(C(=C(C=C3O2)Cl)Cl)Cl	387.82	0	18.46	0	8	0	0	0	7.05633	250.33	465.017	12.1695	-0.630391	-4.98898	-4.79141	0.396444	0.173058	0.49935
#21	3,4,3',4'-Tetrachlorobiphenyl	C1=CC(=C(C=C1C2=CC(=C(C=C2)Cl)Cl)Cl)Cl	289.92	0	0	1	4	0.0833333	0	0	6.38354	124.272	345.468	11.3171	1.85598	-4.94962	-4.78622	0.855187	0.508533	0.310339
#22	PCB-101	C1=CC(=C(C=C1Cl)C2=CC(=C(C=C2Cl)Cl)Cl)Cl	323.88	0	0	1	5	0.0833333	0	0	6.45284	90.886	356.86	11.3573	1.84585	-4.99667	-4.81159	0.0371597	0.450671	0.197161
#23	1,2,3,4,7,8-Hexachlorodibenzodioxin	C1=C2C(=CC(=C1Cl)Cl)OC3=C(O2)C(=C(C(=C3Cl)Cl)Cl)Cl	387.82	0	18.46	0	8	0	0	0	7.03653	252.308	462.779	12.2158	-0.687067	-4.98503	-4.78471	0.786432	0.330649	0.414617
#24	PCB-189	C1=C(C=C(C(=C1Cl)Cl)Cl)C2=CC(=C(C(=C2Cl)Cl)Cl)Cl	391.81	0	0	1	7	0.0833333	0	0	7.50705	148.817	398.735	12.056	0.706459	-4.97806	-4.79244	0.987404	0.486895	0.303824
#25	1,2,3,7,8-Pentachlorodibenzo-p-dioxin	C1=C2C(=CC(=C1Cl)Cl)OC3=C(C(=C(C=C3O2)Cl)Cl)Cl	353.86	0	18.46	0	7	0	0	0	6.86115	236.047	452.166	12.1412	0.162166	-4.97534	-4.79072	0.332352	0.378803	0.389082
#26	2,3,7,8-Tetrachlorodibenzofuran	C1=C2C3=CC(=C(C=C3OC2=CC(=C1Cl)Cl)Cl)Cl	303.9	0	13.14	0	5	0	0	0	6.26209	208.786	405.944	11.1213	1.56786	-5.00159	-4.8045	0.124074	0.342585	0.281835
#27	PCB-167	C1=C(C=C(C(=C1Cl)Cl)Cl)C2=CC(=C(C=C2Cl)Cl)Cl	357.84	0	0	1	6	0.0833333	0	0	7.0249	123.663	375.729	11.8458	1.29843	-5.00409	-4.8242	0.792636	0.483737	0.223019
#28	1,2,3,4,7,8,9-Heptachlorodibenzofuran	C1=C2C(=C(C(=C1Cl)Cl)Cl)C3=C(O2)C(=C(C(=C3Cl)Cl)Cl)Cl	405.78	0	13.14	0	8	0	0	0	7.83553	246.093	451.54	11.426	0.706899	-4.98441	-4.78011	0.719865	0.512113	0.736697
#29	1,2,3,7,8-Pentachlorodibenzofuran	C1=C2C(=CC(=C1Cl)Cl)OC3=CC(=C(C(=C23)Cl)Cl)Cl	337.86	0	13.14	0	6	0	0	0	6.50737	219.955	419.051	11.6261	1.25615	-4.95696	-4.78934	0.314025	0.37277	0.345056
#30	2,3,4,6,7,8-Hexachlorodibenzofuran	C1=C2C3=CC(=C(C(=C3OC2=C(C(=C1Cl)Cl)Cl)Cl)Cl)Cl	371.82	0	13.14	0	7	0	0	0	7.19142	240.259	446.551	11.3701	0.768904	-4.98379	-4.78097	0.466277	0.256423	0.365306
#31	BDE-206	C1=C(C(=C(C(=C1Br)Br)Br)Br)OC2=C(C(=C(C(=C2Br)Br)Br)Br)Br	871.27	0	9.23	2	10	0.166667	0	0	6.88927	253.527	420.723	11.738	-1.34595	-5.02127	-4.74902	0.995373	0.473903	2.41578
#32	PCB-123	C1=CC(=C(C=C1Cl)Cl)C2=CC(=C(C(=C2)Cl)Cl)Cl	323.88	0	0	1	5	0.0833333	0	0	6.54804	106.665	357.427	11.4177	1.72376	-4.95849	-4.79595	0.954892	0.322203	0.278211
#33	PCB-157	C1=CC(=C(C(=C1C2=CC(=C(C(=C2)Cl)Cl)Cl)Cl)Cl)Cl	357.84	0	0	1	6	0.0833333	0	0	7.06495	119.779	376.731	11.9039	1.37341	-4.95246	-4.78151	0.962312	0.445372	0.302267
#34	PCB-81	C1=CC(=CC=C1C2=CC(=C(C(=C2)Cl)Cl)Cl)Cl	289.92	0	0	1	4	0.0833333	0	0	6.30855	123.249	347.214	11.1801	1.58192	-4.86766	-4.77117	0.989692	0.31716	0.305117
#35	1,2,3,7,8,9-Hexachlorodibenzofuran	C1=C2C(=C(C(=C1Cl)Cl)Cl)C3=C(C(=C(C=C3O2)Cl)Cl)Cl	371.82	0	13.14	0	7	0	0	0	7.12318	232.033	437.587	11.5722	1.08351	-4.96444	-4.78187	0.577262	0.422398	0.608587
#36	BDE-207	C1=C(C(=C(C(=C1Br)Br)Br)OC2=C(C(=C(C(=C2Br)Br)Br)Br)Br)Br	871.27	0	9.23	2	10	0.166667	0	0	6.88343	246.446	421.556	12.0589	-1.06345	-5.00006	-4.67395	0.992979	0.436356	1.99779
#37	BDE-197	C1=C(C(=C(C(=C1Br)Br)Br)OC2=C(C(=C(C=C2Br)Br)Br)Br)Br	793.36	0	9.23	2	9	0.166667	0	0	6.71011	225.791	414.629	12.0786	-0.862243	-4.99517	-4.70296	0.905352	0.421922	1.81952
#38	BDE-196	C1=C(C(=C(C(=C1Br)Br)Br)Br)OC2=C(C(=C(C=C2Br)Br)Br)Br	793.36	0	9.23	2	9	0.166667	0	0	6.72346	225.954	413.067	11.7836	-0.958354	-5.02025	-4.77414	0.91417	0.486413	1.89472
#39	alpha-HCH	C1(C(C(C(C(C1Cl)Cl)Cl)Cl)Cl)Cl	287.86	0	0	0	6	0	0	1	3.31179	50.3713	230.564	7.76552	3.38708	-4.85914	-4.70937	0.719984	0.0435927	0.502259
#40	beta-HCH	C1(C(C(C(C(C1Cl)Cl)Cl)Cl)Cl)Cl	287.86	0	0	0	6	0	0	1	3.31179	50.3713	230.564	7.76552	3.38708	-4.85914	-4.70937	0.719984	0.0435927	0.502259
#41	gamma-HCH	C1(C(C(C(C(C1Cl)Cl)Cl)Cl)Cl)Cl	287.86	0	0	0	6	0	0	1	3.31179	50.3713	230.564	7.76552	3.38708	-4.85914	-4.70937	0.719984	0.0435927	0.502259
#42	Chlorpyrifos	CCOP(=S)(OCC)OC1=NC(=C(C=C1Cl)Cl)Cl	348.93	0	40.58	6	9	0.857143	0	0.444	4.64603	39.5277	357.381	9.16093	3.95471	-4.5948	-4.85597	0.0254442	0.012613	0.320837
#43	BDE-209	C1(=C(C(=C(C(=C1Br)Br)Br)Br)Br)OC2=C(C(=C(C(=C2Br)Br)Br)Br)Br	949.18	0	9.23	2	11	0.166667	0	0	6.97715	281.959	426.264	11.8381	-1.43091	-5.00654	-4.65325	0.99955	0.437539	2.53427
#44	Octachlorodibenzo-p-dioxin (Octachlorodibenzo-p-dioxin)	C12=C(C(=C(C(=C1Cl)Cl)Cl)Cl)OC3=C(O2)C(=C(C(=C3Cl)Cl)Cl)Cl	455.74	0	18.46	0	10	0	0	0	8.21784	309.732	481.77	11.0574	-2.36589	-5.01076	-4.74681	0.777864	0.133541	0.528895
#45	2,4,4'-Trichlorobiphenyl	C1=CC(=CC=C1C2=C(C=C(C=C2)Cl)Cl)Cl	255.96	0	0	1	3	0.0833333	0	0	5.54733	74.3455	321.167	10.2122	2.88363	-4.82581	-4.80569	0.744885	0.222718	0.418841
#46	BDE-99	C1=CC(=C(C=C1Br)Br)OC2=CC(=C(C=C2Br)Br)Br	559.63	0	9.23	2	6	0.166667	0	0	6.23137	128.079	376.829	11.1407	0.532695	-5.03936	-4.81449	0.0408626	0.586536	0.93588
#47	PCB-105	C1=CC(=C(C=C1C2=C(C(=C(C=C2)Cl)Cl)Cl)Cl)Cl	323.88	0	0	1	5	0.0833333	0	0	6.60207	105.111	359.455	11.4503	1.89989	-4.9188	-4.76811	0.78207	0.457948	0.303225
#48	PCB-169	C1=C(C=C(C(=C1Cl)Cl)Cl)C2=CC(=C(C(=C2)Cl)Cl)Cl	357.84	0	0	1	6	0.0833333	0	0	7.2934	153.332	382.522	11.9898	0.840309	-4.97937	-4.80396	0.995781	0.405883	0.249436
#49	1,2,3,4,6,7,8-Heptachlorodibenzo-p-dioxin	C1=C2C(=C(C(=C1Cl)Cl)Cl)OC3=C(O2)C(=C(C(=C3Cl)Cl)Cl)Cl	421.78	0	18.46	0	9	0	0	0	7.57191	277.514	478.557	11.7549	-1.45478	-4.99908	-4.77277	0.734086	0.221125	0.524927
#50	1,2,3,4,6,7,8-Heptachlorodibenzofuran	C1=C2C3=C(C(=C(C(=C3Cl)Cl)Cl)Cl)OC2=C(C(=C1Cl)Cl)Cl	405.78	0	13.14	0	8	0	0	0	7.93596	250.068	458.782	11.3136	0.660658	-4.98812	-4.77991	0.706359	0.41643	0.517712
#51	Octachlorodibenzofuran (Octachlorodibenzofuran)	C12=C(C(=C(C(=C1Cl)Cl)Cl)Cl)OC3=C2C(=C(C(=C3Cl)Cl)Cl)Cl	439.75	0	13.14	0	9	0	0	0	8.50886	267.762	459.394	11.2853	0.305677	-4.998	-4.77906	0.836745	0.571982	0.84298
#52	2,3,4,7,8-Pentachlorodibenzofuran	C1=C2C3=CC(=C(C(=C3OC2=CC(=C1Cl)Cl)Cl)Cl)Cl	337.86	0	13.14	0	6	0	0	0	6.58705	221.908	426.258	11.6172	0.950197	-4.9739	-4.77961	0.215193	0.321006	0.261081
#53	1,2,3,6,7,8-Hexachlorodibenzofuran	C1=C2C3=C(C(=C(C=C3OC2=C(C(=C1Cl)Cl)Cl)Cl)Cl)Cl	371.82	0	13.14	0	7	0	0	0	7.1428	234.195	439.492	11.5265	1.14893	-4.96616	-4.78275	0.511298	0.374274	0.568628
#54	1,2,3,6,7,8-Hexachlorodibenzo-p-dioxin	C1=C2C(=C(C(=C1Cl)Cl)Cl)OC3=CC(=C(C(=C3O2)Cl)Cl)Cl	387.82	0	18.46	0	8	0	0	0	7.10146	254.229	466.451	12.195	-0.650775	-4.98503	-4.78471	0.644041	0.361858	0.536965
#55	1,2,3,4,7,8-Hexachlorodibenzofuran	C1=C2C(=CC(=C1Cl)Cl)OC3=C2C(=C(C(=C3Cl)Cl)Cl)Cl	371.82	0	13.14	0	7	0	0	0	7.13176	235.131	435.547	11.3018	1.0626	-4.9663	-4.78296	0.513037	0.435175	0.352615
#56	PCB-126	C1=CC(=C(C=C1C2=CC(=C(C(=C2)Cl)Cl)Cl)Cl)Cl	323.88	0	0	1	5	0.0833333	0	0	6.86766	138.744	363.718	11.7661	1.3435	-4.96845	-4.79535	0.976137	0.459299	0.256784
#57	BDE-47	C1=CC(=C(C=C1Br)Br)OC2=C(C=C(C=C2)Br)Br	481.72	0	9.23	2	5	0.166667	0	0	5.82977	85.3583	352.028	10.7284	1.78707	-5.03751	-4.78023	0.0354983	0.583827	1.06824
#58	BDE-100	C1=CC(=C(C=C1Br)Br)OC2=C(C=C(C=C2Br)Br)Br	559.63	0	9.23	2	6	0.166667	0	0	6.20764	132.709	378.364	11.3564	0.684577	-5.02763	-4.79895	0.0802993	0.363408	1.81074
#59	BDE-153	C1=C(C(=CC(=C1Br)Br)Br)OC2=CC(=C(C=C2Br)Br)Br	637.54	0	9.23	2	7	0.166667	0	0	6.5956	168.86	398.922	11.5901	-0.701664	-5.0461	-4.83592	0.0430146	0.6062	0.799086
#60	gamma-HBCD	C1C[C@H]([C@H](CC[C@@H]([C@@H](CC[C@H]([C@@H]1Br)Br)Br)Br)Br)Br	635.65	0	0	0	6	0	6	1	5.31964	58.3622	299.26	8.7641	1.36688	-4.99086	-4.71681	0.526614	0.00667693	5.27832
#61	alpha-HBCD	C1C[C@H]([C@H](CC[C@H]([C@@H](CC[C@@H]([C@@H]1Br)Br)Br)Br)Br)Br	635.65	0	0	0	6	0	6	1	5.41602	61.5438	300.996	9.04566	1.49964	-4.9993	-4.7173	0.506085	0.0116055	5.39781
#62	BDE-28	C1=CC(=CC=C1OC2=C(C=C(C=C2)Br)Br)Br	403.8	0	9.23	2	4	0.166667	0	0	5.67884	64.0085	341.623	10.5323	2.52803	-5.01831	-4.74918	0.0316431	0.623861	1.38065
#63	Trans-nonachlor	[C@@H]12[C@@H]([C@H](C([C@H]1Cl)Cl)Cl)[C@]3(C(=C([C@@]2(C3(Cl)Cl)Cl)Cl)Cl)Cl	439.76	0	0	0	9	0	7	0.8	5.88474	153.158	361.185	9.1323	-0.369192	-4.90634	-4.78404	0.848131	0.215169	0.42686
#64	beta-HBCD	C1C[C@H]([C@H](CC[C@H]([C@H](CC[C@H]([C@@H]1Br)Br)Br)Br)Br)Br	635.65	0	0	0	6	0	6	1	5.77688	24.2482	301.966	10.0053	2.42643	-4.99708	-4.73026	0.801427	0.0298313	5.54515
#65	BDE-154	C1=C(C=C(C(=C1Br)OC2=CC(=C(C=C2Br)Br)Br)Br)Br	637.54	0	9.23	2	7	0.166667	0	0	6.56347	166.271	397.558	11.7937	-0.369162	-5.03817	-4.83543	0.11922	0.437658	1.37575
#66	BDE-183	C1=C(C(=CC(=C1Br)Br)Br)OC2=C(C(=C(C=C2Br)Br)Br)Br	715.45	0	9.23	2	8	0.166667	0	0	6.6185	196.822	406.477	11.8129	-0.837898	-5.02297	-4.81787	0.48358	0.478522	1.39148
#67	delta-HCH	C1(C(C(C(C(C1Cl)Cl)Cl)Cl)Cl)Cl	287.86	0	0	0	6	0	0	1	3.31179	50.3713	230.564	7.76552	3.38708	-4.85914	-4.70937	0.719984	0.0435927	0.502259
#68	Benzo[a]pyrene	C1=CC=C2C3=C4C(=CC2=C1)C=CC5=C4C(=CC=C5)C=C3	252.09	0	0	0	0	0	0	0	6.15556	191.168	453.008	12.9356	1.91883	-4.25427	-4.43828	0.0572576	0.30706	1.31621
#69	Cypermethrin	CC1(C(C1C(=O)OC(C#N)C2=CC(=CC=C2)OC3=CC=CC=C3)C=C(Cl)Cl)C	415.07	0	59.32	7	6	0.388889	3	0.273	5.73417	56.7723	361.489	10.7086	2.85128	-5.08867	-4.81234	0.999163	-0.0651763	0.509412
#70	Fenvalerate	CC(C)C(C1=CC=C(C=C1)Cl)C(=O)OC(C#N)C2=CC(=CC=C2)OC3=CC=CC=C3	419.13	0	59.32	8	5	0.4	2	0.2	6.17897	43.8733	386.287	10.3362	2.55293	-4.87661	-4.65018	0.306217	-0.00841673	0.362669
#71	Chrysene	C1=CC=C2C(=C1)C=CC3=C2C=CC4=CC=CC=C43	228.09	0	0	0	0	0	0	0	5.573	171.145	424.81	12.0307	2.0918	-4.19729	-4.51088	0.108442	0.198225	1.02067
#72	Perfluorooctanoic acid	C(=O)(C(C(C(C(C(C(C(F)(F)F)(F)F)(F)F)(F)F)(F)F)(F)F)(F)F)O	413.97	1	37.3	7	17	7	0	0.875	2.06131	60.2848	185.511	3.92971	4.50879	-4.89338	-4.68683	0.998095	-0.13936	0.635475
#73	Perfluorooctane sulfonic acid	C(C(C(C(C(F)(F)S(=O)(=O)O)(F)F)(F)F)(F)F)(C(C(C(F)(F)F)(F)F)(F)F)(F)F	499.94	1	54.37	8	21	4	0	1	1.81671	99.0001	248.721	2.96542	3.09817	-4.89917	-4.68422	0.998619	-0.00712061	0.500629
#74	Cyfluthrin	CC1(C(C1C(=O)OC(C#N)C2=CC(=C(C=C2)F)OC3=CC=CC=C3)C=C(Cl)Cl)C	433.06	0	59.32	7	7	0.388889	3	0.273	5.66492	52.5645	359.647	10.2357	2.88496	-5.04761	-4.73731	0.99586	-0.0046923	0.632206
#75	Perfluorononanoate (PFNA)	C(=O)(C(C(C(C(C(C(C(C(F)(F)F)(F)F)(F)F)(F)F)(F)F)(F)F)(F)F)(F)F)[O-]	463.97	1	37.3	8	19	8	0	0.889	2.42729	69.4044	200.342	4.11868	4.82202	-4.91583	-4.69034	0.999213	-0.0907749	0.544063
#76	Endosulfan-b	C1[C@@H]2[C@H](COS(=O)O1)[C@@]3(C(=C([C@]2(C3(Cl)Cl)Cl)Cl)Cl)Cl	403.82	0	35.53	0	10	0	5	0.778	4.1625	122.446	298.86	7.54936	2.20171	-4.75258	-4.74925	0.701351	-0.0753276	0.818176
#77	Cis-nonachlor	[C@@H]12[C@@H]([C@H](C([C@H]1Cl)Cl)Cl)[C@@]3(C(=C([C@]2(C3(Cl)Cl)Cl)Cl)Cl)Cl	439.76	0	0	0	9	0	7	0.8	5.63803	143.522	355.114	9.77905	-0.437294	-4.90848	-4.75965	0.864886	0.0908491	0.448438
#78	Butyl benzyl phthalate (BBzP)	CCCCOC(=O)C1=CC=CC=C1C(=O)OCC2=CC=CC=C2	312.14	0	52.6	9	4	0.642857	0	0.263	4.6763	12.9308	367.071	8.19379	2.39437	-4.70477	-4.50585	0.0895245	0.0575391	1.33059
#79	Di-n-butyl phthalate (DnBP)	CCCCOC(=O)C1=CC=CC=C1C(=O)OCCCC	278.15	0	52.6	10	4	1.25	0	0.5	4.48301	-28.2822	336.5	8.16431	3.89245	-4.64627	-4.59911	0.050211	0.45602	4.64975
#80	o,p'-DDD	C1=CC=C(C(=C1)C(C2=CC=C(C=C2)Cl)C(Cl)Cl)Cl	317.95	0	0	3	4	0.25	1	0.143	5.60009	64.0765	324.275	9.64493	2.97376	-4.6774	-4.79555	0.384117	0.489976	2.83262
#81	TBBPA	CC(C)(C1=CC(=C(C(=C1)Br)O)Br)C2=CC(=C(C(=C2)Br)O)Br	539.76	2	40.46	2	6	0.166667	0	0.2	5.88136	183.694	413.081	7.06957	0.449863	-5.03813	-4.71596	0.995688	0.32822	1.25792
#82	Diethyl phthalate (DEP)	CCOC(=O)C1=CC=CC=C1C(=O)OCC	222.09	0	52.6	6	4	0.75	0	0.333	2.31613	-39.6983	306.038	8.95169	4.272	-4.90758	-4.70778	0.0796549	0.181623	26.2925
#83	Di-isobutyl phthalate (DiBP)	CC(C)COC(=O)C1=CC=CC=C1C(=O)OCC(C)C	278.15	0	52.6	8	4	1	0	0.5	4.07511	-1.47077	314.125	8.34333	3.39278	-4.76688	-4.57613	0.026265	1.0616	1.24235
#84	Di(2-ethylhexyl) phthalate (DEHP)	CCCCC(CC)COC(=O)C1=CC=CC=C1C(=O)OCC(CC)CCCC	390.28	0	52.6	16	4	2	2	0.667	6.91152	-38.9361	392.604	9.01531	3.94265	-4.91837	-4.71047	0.000981042	0.939839	1.3982
#85	Di-n-octyl phthalate (DnOP)	CCCCCCCCOC(=O)C1=CC=CC=C1C(=O)OCCCCCCCC	390.28	0	52.6	18	4	2.25	0	0.667	7.21755	-4.37959	385.803	8.68814	3.48668	-5.08358	-4.82883	0.00100958	1.25434	1.1514
#86	Mono-n-butyl phthalate (MnBP)	CCCCOC(=O)C1=CC=CC=C1C(=O)O	222.09	1	63.6	6	4	0.75	0	0.333	2.66359	70.9989	304.025	3.42061	2.54404	-4.71922	-4.61666	0.860918	-0.474806	5.21905
#87	Mono(2-ethylhexyl) phthalate (MEHP)	CCCCC(CC)COC(=O)C1=CC=CC=C1C(=O)O	278.15	1	63.6	9	4	1.125	1	0.5	3.80718	69.7285	312.275	3.9451	2.44605	-4.95174	-4.79439	0.536835	-0.498939	2.0482
#88	PCB-29	C1=CC=C(C=C1)C2=CC(=C(C=C2Cl)Cl)Cl	255.96	0	0	1	3	0.0833333	0	0	5.57731	68.7797	327.362	10.6059	2.79171	-4.73656	-4.74864	0.362997	0.137861	0.334648
#89	Monobenzyl phthalate (MBzP)	C1=CC=C(C=C1)COC(=O)C2=CC=CC=C2C(=O)O	256.07	1	63.6	5	4	0.357143	0	0.067	2.72171	116.695	317.268	3.6918	1.88775	-4.90709	-4.58732	0.936526	-0.805076	4.39254
#90	BDE-203	C1=C(C(=CC(=C1Br)Br)Br)OC2=C(C(=C(C(=C2Br)Br)Br)Br)Br	793.36	0	9.23	2	9	0.166667	0	0	6.81835	218.144	412.209	12.1111	-0.705956	-5.02026	-4.774	0.953416	0.463263	1.85154
#91	PCB-70	C1=CC(=C(C=C1C2=C(C=CC(=C2)Cl)Cl)Cl)Cl	289.92	0	0	1	4	0.0833333	0	0	6.07928	81.8955	340.409	10.904	2.77934	-4.93599	-4.78878	0.105395	0.308631	0.300914
#92	PCB-137	C1=CC(=C(C=C1Cl)Cl)C2=CC(=C(C(=C2Cl)Cl)Cl)Cl	357.84	0	0	1	6	0.0833333	0	0	7.00634	108.435	380.081	12.1702	1.03246	-4.9344	-4.78042	0.649767	0.505385	0.201431
#93	PCB-87	C1=CC(=C(C=C1Cl)C2=C(C(=C(C=C2)Cl)Cl)Cl)Cl	323.88	0	0	1	5	0.0833333	0	0	6.46778	91.0111	358.399	11.3243	1.99912	-4.91023	-4.77414	0.196082	0.473612	0.375321
#94	PCB-132	C1=CC(=C(C(=C1C2=C(C=CC(=C2Cl)Cl)Cl)Cl)Cl)Cl	357.84	0	0	1	6	0.0833333	0	0	6.82507	98.9561	373.035	11.4213	1.1011	-4.95145	-4.77641	0.128323	0.577328	0.340975
#95	PCB-128	C1=CC(=C(C(=C1C2=C(C(=C(C=C2)Cl)Cl)Cl)Cl)Cl)Cl	357.84	0	0	1	6	0.0833333	0	0	7.05109	109.774	382.354	12.0509	1.32409	-4.93627	-4.76485	0.863923	0.582843	0.356754
#96	PCB-37	C1=CC(=CC=C1C2=CC(=C(C=C2)Cl)Cl)Cl	255.96	0	0	1	3	0.0833333	0	0	5.66456	119.659	323.868	10.3472	2.25599	-4.82578	-4.78812	0.881876	0.371884	0.353223
#97	PCB-44	C1=CC(=C(C(=C1)Cl)Cl)C2=C(C=CC(=C2)Cl)Cl	289.92	0	0	1	4	0.0833333	0	0	5.9031	74.9315	338.212	10.6645	2.67379	-4.83899	-4.77078	0.077014	0.41429	0.429985
#98	PCB-49	C1=CC(=C(C=C1Cl)Cl)C2=C(C=CC(=C2)Cl)Cl	289.92	0	0	1	4	0.0833333	0	0	5.93376	76.1533	335.655	10.6527	2.54322	-4.9315	-4.81239	0.034846	0.393923	0.27307
#99	PCB-71	C1=CC(=C(C(=C1)Cl)C2=CC(=C(C=C2)Cl)Cl)Cl	289.92	0	0	1	4	0.0833333	0	0	5.83073	78.4946	338.429	10.4273	2.2247	-4.89487	-4.76398	0.0634717	0.20068	0.496111
#100	PCB-141	C1=CC(=C(C=C1Cl)C2=CC(=C(C(=C2Cl)Cl)Cl)Cl)Cl	357.84	0	0	1	6	0.0833333	0	0	6.93796	103.076	378.215	12.1327	1.22739	-4.9344	-4.78042	0.389325	0.478644	0.303833
#101	PCB-92	C1=CC(=C(C=C1Cl)C2=C(C(=CC(=C2)Cl)Cl)Cl)Cl	323.88	0	0	1	5	0.0833333	0	0	6.43256	89.4505	354.107	11.5972	2.19178	-4.96456	-4.80938	0.0167612	0.451143	0.311877
#102	PCB-151	C1=CC(=C(C=C1Cl)C2=C(C(=CC(=C2Cl)Cl)Cl)Cl)Cl	357.84	0	0	1	6	0.0833333	0	0	6.80884	98.3514	370.666	11.7631	1.29532	-4.97053	-4.8005	0.0625637	0.575189	0.161284
#103	PCB-179	C1=CC(=C(C(=C1Cl)C2=C(C(=CC(=C2Cl)Cl)Cl)Cl)Cl)Cl	391.81	0	0	1	7	0.0833333	0	0	7.13744	108.49	386.116	12.0978	0.635805	-4.99634	-4.80556	0.0577339	0.70082	0.166465
#104	PCB-130	C1=CC(=C(C(=C1C2=C(C(=CC(=C2)Cl)Cl)Cl)Cl)Cl)Cl	357.84	0	0	1	6	0.0833333	0	0	7.03126	106.959	378.333	12.3345	1.49667	-4.92639	-4.78381	0.224576	0.591969	0.287497
#105	PCB-200	C1=CC(=C(C(=C1Cl)C2=C(C(=C(C(=C2Cl)Cl)Cl)Cl)Cl)Cl)Cl	425.77	0	0	1	8	0.0833333	0	0	7.64604	137.786	411.565	11.5538	0.0553029	-4.99061	-4.79209	0.542826	0.671798	0.235327
#106	PCB-172	C1=C(C=C(C(=C1C2=CC(=C(C(=C2Cl)Cl)Cl)Cl)Cl)Cl)Cl	391.81	0	0	1	7	0.0833333	0	0	7.43781	124.178	396.056	12.6076	1.05387	-4.95091	-4.78841	0.42432	0.602382	0.26752
#107	PCB-208	C1=C(C(=C(C(=C1Cl)Cl)C2=C(C(=C(C(=C2Cl)Cl)Cl)Cl)Cl)Cl)Cl	459.73	0	0	1	9	0.0833333	0	0	8.06086	171.371	420.321	11.3915	0.0178031	-5.00345	-4.80316	0.561327	0.795135	0.183768
#108	PCB-195	C1=CC(=C(C(=C1C2=C(C(=C(C(=C2Cl)Cl)Cl)Cl)Cl)Cl)Cl)Cl	425.77	0	0	1	8	0.0833333	0	0	7.86305	148.231	415.046	11.3254	0.278808	-4.99705	-4.77704	0.893597	0.616604	0.308156
#109	PCB-134	C1=CC(=C(C(=C1)Cl)Cl)C2=C(C(=CC(=C2Cl)Cl)Cl)Cl	357.84	0	0	1	6	0.0833333	0	0	6.84157	102.853	374.802	11.8852	1.27766	-4.91831	-4.77491	0.0375287	0.62761	0.213725
#110	PCB-135	C1=CC(=C(C(=C1Cl)C2=C(C(=CC(=C2)Cl)Cl)Cl)Cl)Cl	357.84	0	0	1	6	0.0833333	0	0	6.82264	98.9237	370.663	11.7108	1.20801	-4.96228	-4.80208	0.0238593	0.536792	0.254863
#111	PCB-85	C1=CC(=C(C=C1Cl)Cl)C2=C(C(=C(C=C2)Cl)Cl)Cl	323.88	0	0	1	5	0.0833333	0	0	6.57307	95.2317	361.812	11.4553	1.75567	-4.91023	-4.77414	0.502306	0.492026	0.308717
#112	PCB-63	C1=CC(=CC=C1C2=C(C(=CC(=C2)Cl)Cl)Cl)Cl	289.92	0	0	1	4	0.0833333	0	0	6.18496	91.1712	343.252	11.2701	2.49227	-4.89992	-4.81072	0.337104	0.343222	0.374536
#113	PCB-165	C1=C(C=C(C=C1Cl)Cl)C2=C(C(=CC(=C2Cl)Cl)Cl)Cl	357.84	0	0	1	6	0.0833333	0	0	7.02284	107.97	370.716	11.8423	1.3668	-4.95606	-4.79756	0.0313128	0.563022	0.30907
#114	PCB-181	C1=CC(=C(C=C1Cl)Cl)C2=C(C(=C(C(=C2Cl)Cl)Cl)Cl)Cl	391.81	0	0	1	7	0.0833333	0	0	7.33087	119.186	393.063	11.6592	0.190192	-4.94652	-4.77279	0.704751	0.57633	0.261965
#115	PCB-191	C1=C(C=C(C(=C1Cl)Cl)Cl)C2=C(C(=C(C=C2Cl)Cl)Cl)Cl	391.81	0	0	1	7	0.0833333	0	0	7.38279	127.679	394.436	11.2924	0.631371	-4.99174	-4.79133	0.721818	0.450908	0.418114
#116	PCB-147	C1=CC(=C(C=C1Cl)Cl)C2=C(C(=CC(=C2Cl)Cl)Cl)Cl	357.84	0	0	1	6	0.0833333	0	0	6.85978	101.429	370.739	11.7349	1.07243	-4.97053	-4.8005	0.0859289	0.628211	0.165368
#117	PCB-117	C1=CC(=CC=C1C2=C(C(=CC(=C2Cl)Cl)Cl)Cl)Cl	323.88	0	0	1	5	0.0833333	0	0	6.52993	97.0221	357.292	11.2927	1.55979	-4.89209	-4.75492	0.151172	0.556541	0.476469
#118	PCB-207	C1=C(C(=C(C(=C1Cl)Cl)Cl)C2=C(C(=C(C(=C2Cl)Cl)Cl)Cl)Cl)Cl	459.73	0	0	1	9	0.0833333	0	0	7.9029	194.551	415.222	10.7608	-0.440603	-5.00443	-4.80318	0.810637	0.716407	0.230425
#119	PCB-205	C1=C(C=C(C(=C1Cl)Cl)Cl)C2=C(C(=C(C(=C2Cl)Cl)Cl)Cl)Cl	425.77	0	0	1	8	0.0833333	0	0	7.94642	163.209	422.635	11.2384	0.112987	-4.98864	-4.78375	0.969289	0.528789	0.43876
#120	Mono-isobutyl phthalate (MiBP)	CC(C)COC(=O)C1=CC=CC=C1C(=O)O	222.09	1	63.6	5	4	0.625	0	0.333	2.51325	81.8686	296.879	3.58622	2.54378	-4.90484	-4.56529	0.882329	-0.0463991	2.54587
#121	Toxaphene Parlar 50	C([C@]1(C2[C@H]([C@@H](C1([C@H]([C@@H]2Cl)Cl)C(Cl)Cl)Cl)Cl)C(Cl)Cl)Cl	443.79	0	0	3	9	0.375	5	1	5.73755	131.042	353.705	10.0623	-0.925743	-4.80704	-4.7392	0.499412	-0.0553813	0.528293
#122	Toxaphene Parlar 26	C[C@@]1(C2[C@H]([C@@H](C1([C@H]([C@@H]2Cl)Cl)C(Cl)Cl)Cl)Cl)C(Cl)Cl	409.83	0	0	2	8	0.25	5	1	5.44593	129.128	342.91	9.6724	-0.25141	-4.74312	-4.77763	0.480607	-0.0318194	0.482121
#123	BDE-202	C1=C(C(=C(C(=C1Br)Br)OC2=C(C(=CC(=C2Br)Br)Br)Br)Br)Br	793.36	0	9.23	2	9	0.166667	0	0	6.41356	216.082	393.192	11.457	0.262937	-4.99539	-4.70329	0.80099	0.450559	1.57489
#124	BDE-184	C1=C(C=C(C(=C1Br)OC2=C(C(=C(C=C2Br)Br)Br)Br)Br)Br	715.45	0	9.23	2	8	0.166667	0	0	6.65599	189.235	405.263	12.1917	-0.320872	-5.00493	-4.72338	0.732951	0.374997	1.96875
#125	BDE-155	C1=C(C=C(C(=C1Br)OC2=C(C=C(C=C2Br)Br)Br)Br)Br	637.54	0	9.23	2	7	0.166667	0	0	6.56011	164.257	396.672	11.9423	0.133873	-5.02522	-4.76853	0.332849	0.334676	2.15157
#126	BDE-37	C1=CC(=CC=C1OC2=CC(=C(C=C2)Br)Br)Br	403.8	0	9.23	2	4	0.166667	0	0	5.74175	73.6395	344.361	10.3296	2.2607	-4.99184	-4.69978	0.0940856	0.644879	1.24005
#127	BDE-190	C1=CC(=C(C=C1OC2=C(C(=C(C(=C2Br)Br)Br)Br)Br)Br)Br	715.45	0	9.23	2	8	0.166667	0	0	6.46357	189.803	394.262	11.6736	0.273061	-5.01973	-4.77752	0.883293	0.438753	2.27253
#128	alpha-Chlordane	C1[C@@H]([C@@H](C2C1[C@@]3(C(=C([C@]2(C3(Cl)Cl)Cl)Cl)Cl)Cl)Cl)Cl	405.8	0	0	0	8	0	6	0.8	5.31779	145.317	337.504	8.6194	0.467507	-4.85329	-4.76482	0.846564	0.128667	0.520383
#129	BDE-208	C1=C(C(=C(C(=C1Br)Br)OC2=C(C(=C(C(=C2Br)Br)Br)Br)Br)Br)Br	871.27	0	9.23	2	10	0.166667	0	0	6.71959	241.856	411.305	11.6636	-0.481308	-5.00017	-4.67411	0.989469	0.449742	1.87029
#130	BDE-7	C1=CC=C(C=C1)OC2=C(C=C(C=C2)Br)Br	325.89	0	9.23	2	3	0.166667	0	0	5.02903	37.1112	313.359	10.0923	3.20498	-4.9906	-4.73566	0.0673643	0.563723	1.36561
#131	BDE-49	C1=CC(=C(C=C1Br)Br)OC2=C(C=CC(=C2)Br)Br	481.72	0	9.23	2	5	0.166667	0	0	5.74592	88.5008	354.107	10.6294	1.67701	-5.03879	-4.77918	0.0156095	0.587541	1.15156
#132	BDE-71	C1=CC(=C(C(=C1)Br)OC2=CC(=C(C=C2)Br)Br)Br	481.72	0	9.23	2	5	0.166667	0	0	5.66501	113.198	354.426	10.6395	1.79028	-5.01601	-4.80133	0.0514344	0.476662	1.78987
#133	BDE-75	C1=CC(=CC=C1OC2=C(C=C(C=C2Br)Br)Br)Br	481.72	0	9.23	2	5	0.166667	0	0	6.11222	104.096	364.489	11.2918	1.49931	-5.02818	-4.77647	0.038871	0.41389	1.87575
#134	BDE-126	C1=CC(=C(C=C1OC2=CC(=C(C(=C2)Br)Br)Br)Br)Br	559.63	0	9.23	2	6	0.166667	0	0	6.10456	147.969	371.905	10.6368	0.697243	-4.99237	-4.72717	0.772318	0.695882	0.999906
#135	BDE-119	C1=CC(=C(C=C1OC2=C(C=C(C=C2Br)Br)Br)Br)Br	559.63	0	9.23	2	6	0.166667	0	0	6.24524	140.569	378.315	11.2719	0.673647	-5.03719	-4.81427	0.113139	0.401126	1.59623
#136	BDE-191	C1=C(C=C(C(=C1Br)Br)Br)OC2=C(C(=C(C=C2Br)Br)Br)Br	715.45	0	9.23	2	8	0.166667	0	0	6.60653	202.466	408.446	11.751	-0.487762	-5.02886	-4.80693	0.728469	0.529998	1.62121
#137	BDE-118	C1=CC(=C(C=C1OC2=CC(=C(C=C2Br)Br)Br)Br)Br	559.63	0	9.23	2	6	0.166667	0	0	6.26265	139.89	375.95	11.0935	0.475482	-5.02547	-4.80484	0.129728	0.628949	0.940833
#138	BDE-139	C1=CC(=C(C=C1Br)Br)OC2=C(C(=C(C=C2Br)Br)Br)Br	637.54	0	9.23	2	7	0.166667	0	0	6.39907	155.887	386.69	11.6936	0.205023	-5.02387	-4.78999	0.374222	0.401764	1.84118
#139	BDE-156	C1=CC(=C(C=C1OC2=CC(=C(C(=C2Br)Br)Br)Br)Br)Br	637.54	0	9.23	2	7	0.166667	0	0	6.37904	161.538	381.863	11.3194	0.483539	-5.0147	-4.77503	0.765513	0.676359	1.29101
#140	BDE-201	C1=C(C(=C(C(=C1Br)Br)Br)OC2=C(C(=CC(=C2Br)Br)Br)Br)Br	793.36	0	9.23	2	9	0.166667	0	0	6.57949	221.195	404.639	11.8553	-0.352506	-4.99528	-4.70312	0.831357	0.435213	1.69328
#141	BDE-140	C1=CC(=C(C(=C1OC2=C(C=C(C=C2Br)Br)Br)Br)Br)Br	637.54	0	9.23	2	7	0.166667	0	0	6.36786	159.416	387.698	11.5921	0.150621	-5.02511	-4.794	0.471213	0.378388	1.95606
#142	PCB-66	C1=CC(=C(C=C1C2=C(C=C(C=C2)Cl)Cl)Cl)Cl	289.92	0	0	1	4	0.0833333	0	0	6.04242	90.6122	338.534	10.8283	2.4356	-4.93599	-4.78878	0.685307	0.300837	0.302543
#143	PCB-110	C1=CC(=C(C=C1C2=C(C=CC(=C2Cl)Cl)Cl)Cl)Cl	323.88	0	0	1	5	0.0833333	0	0	6.43125	92.7008	356.278	10.9018	1.73754	-4.95562	-4.77811	0.0982557	0.459948	0.350815
#144	PCB-178	C1=C(C=C(C(=C1C2=C(C(=CC(=C2Cl)Cl)Cl)Cl)Cl)Cl)Cl	391.81	0	0	1	7	0.0833333	0	0	7.25561	116.807	386.143	12.3736	1.02016	-4.96865	-4.80491	0.0463858	0.724408	0.190459
#145	PCB-187	C1=C(C(=CC(=C1Cl)Cl)Cl)C2=C(C(=CC(=C2Cl)Cl)Cl)Cl	391.81	0	0	1	7	0.0833333	0	0	7.22056	117.18	387.63	12.0416	0.783397	-5.01115	-4.8246	0.233321	0.697856	0.0974169
#146	PCB-183	C1=C(C(=CC(=C1Cl)Cl)Cl)C2=C(C(=C(C=C2Cl)Cl)Cl)Cl	391.81	0	0	1	7	0.0833333	0	0	7.23007	114.905	388.389	11.6065	0.355111	-5.01115	-4.8246	0.356576	0.609207	0.16643
#147	PCB-177	C1=CC(=C(C(=C1C2=C(C(=CC(=C2Cl)Cl)Cl)Cl)Cl)Cl)Cl	391.81	0	0	1	7	0.0833333	0	0	7.29178	117.567	389.147	11.9593	0.836851	-4.97843	-4.78812	0.227397	0.689615	0.202707
#148	Mono(2-ethyl-5-oxohexyl) phthalate (MEOHP)	CCC(CCC(=O)C)COC(=O)C1=CC=CC=C1C(=O)O	292.13	1	80.67	9	5	1	1	0.438	2.50988	80.4624	299.679	3.73639	3.43348	-4.92678	-4.78098	0.847688	-0.56784	8.14664
#149	Mono(2-ethyl-5-carboxypentyl) phthalate (MECPP)	CCC(CCCC(=O)O)COC(=O)C1=CC=CC=C1C(=O)O	308.13	2	100.9	10	6	1.11111	1	0.438	2.44042	91.752	292.176	4.32477	4.98351	-5.23486	-5.02787	0.998547	-0.616127	6.19445
#150	BDE-85	C1=CC(=C(C=C1Br)Br)OC2=C(C(=C(C=C2)Br)Br)Br	559.63	0	9.23	2	6	0.166667	0	0	6.0478	121.729	366.348	10.8606	1.20021	-5.02654	-4.79054	0.337356	0.586491	1.34282
#151	BDE-77	C1=CC(=C(C=C1OC2=CC(=C(C=C2)Br)Br)Br)Br	481.72	0	9.23	2	5	0.166667	0	0	5.90341	111.444	355.391	10.3244	1.39041	-4.99657	-4.7309	0.24145	0.631053	1.01486
#152	BDE-17	C1=CC=C(C(=C1)OC2=C(C=C(C=C2)Br)Br)Br	403.8	0	9.23	2	4	0.166667	0	0	5.13952	62.4747	326.809	10.1569	2.72033	-5.01312	-4.75735	0.094697	0.564898	1.57267
#153	BDE-138	C1=CC(=C(C(=C1OC2=CC(=C(C=C2Br)Br)Br)Br)Br)Br	637.54	0	9.23	2	7	0.166667	0	0	6.42066	160.696	387.569	11.4174	-0.0486598	-5.02971	-4.81087	0.341898	0.590216	1.13528
#154	BDE-66	C1=CC(=C(C=C1OC2=C(C=C(C=C2)Br)Br)Br)Br	481.72	0	9.23	2	5	0.166667	0	0	5.92481	93.7227	355.569	10.5821	1.60254	-5.01218	-4.77901	0.0848245	0.600781	1.17009
#155	2,5-Dichlorophenol	C1=CC(=C(C=C1Cl)O)Cl	161.96	1	20.23	0	3	0	0	0	2.98457	48.2915	208.764	7.77034	4.61365	-4.65885	-4.72815	0.246184	-0.279903	1.70032
#156	Benzene	C1=CC=CC=C1	78.05	0	0	0	0	0	0	0	2.19107	-14.4657	79.7362	8.873	4.89632	-4.28382	-4.57712	0.156741	-0.0740655	12.1573
#157	Phenanthrene	C1=CC=C2C(=C1)C=CC3=CC=CC=C32	178.08	0	0	0	0	0	0	0	4.4585	97.96	329.625	10.6638	3.46615	-4.19346	-4.5089	0.098107	0.136097	1.47018
#158	Toluene	CC1=CC=CC=C1	92.06	0	0	0	0	0	0	0.143	2.79683	-80.4809	111.53	11.8686	4.93864	-4.19488	-4.52158	0.214845	0.0683979	5.3032
#159	Azinphos-methyl	COP(=S)(OC)SCN1C(=O)C2=CC=CC=C2N=N1	317.01	0	66.24	5	9	0.384615	0	0.3	2.67565	72.3405	308.666	8.34034	2.49628	-4.73624	-4.56772	0.154325	-0.212648	31.1688
#160	Dacthal	COC(=O)C1=C(C(=C(C(=C1Cl)Cl)C(=O)OC)Cl)Cl	329.9	0	52.6	4	8	0.5	0	0.2	4.22354	172.918	350.404	6.23012	-1.73999	-4.97498	-4.78911	0.243828	-0.243878	0.50559
#161	Diazinon	CCOP(=S)(OCC)OC1=NC(=NC(=C1)C)C(C)C	304.1	0	53.47	7	7	1	0	0.667	3.49983	-12.876	197.611	9.67031	5.40162	-4.3447	-4.61419	1.12109e-06	-0.223623	1.60087
#162	Benzophenone-3	COC1=CC(=C(C=C1)C(=O)C2=CC=CC=C2)O	228.08	1	46.53	3	3	0.230769	0	0.071	3.51508	65.9127	307.011	9.67912	4.08306	-4.86396	-4.71796	0.0259449	-0.186131	1.60543
#163	Triclosan	C1=CC(=C(C=C1Cl)O)OC2=C(C=C(C=C2)Cl)Cl	287.95	1	29.46	2	5	0.166667	0	0	4.51193	68.3851	304.683	8.19539	3.37932	-4.80512	-4.75759	0.117945	-0.148509	0.577037
#164	Dibenzo[a,h]anthracene	C1=CC=C2C(=C1)C=CC3=CC4=C(C=CC5=CC=CC=C54)C=C32	278.11	0	0	0	0	0	0	0	6.31836	221.804	470.323	13.1638	1.80995	-4.21483	-4.53583	0.180846	0.334776	1.04107
#165	Benzo(a)anthracene	C1=CC=C2C(=C1)C=CC3=CC4=CC=CC=C4C=C32	228.09	0	0	0	0	0	0	0	5.5121	171.6	421.159	12.0791	2.07988	-4.23082	-4.53942	0.150515	0.200681	1.43269
#166	BPA	CC(C)(C1=CC=C(C=C1)O)C2=CC=C(C=C2)O	228.12	2	40.46	2	2	0.166667	0	0.2	3.74623	159.033	308.655	9.72778	6.28906	-4.75407	-4.76934	0.272155	0.113877	4.65689
#167	Musk ketone	CC1=C(C(=C(C(=C1[N+](=O)[O-])C(C)(C)C)[N+](=O)[O-])C)C(=O)C	294.12	0	103.35	4	7	0.444444	0	0.5	3.2332	129.867	295.6	6.80494	2.1271	-4.86275	-4.4488	0.629616	-0.184119	2.4576
#168	Fluorene	C1C2=CC=CC=C2C3=CC=CC=C31	166.08	0	0	0	0	0	0	0.077	4.4451	91.4259	321.713	9.94973	4.50926	-4.29522	-4.425	0.136763	0.604206	1.41182
#169	ortho-Phenylphenol	C1=CC=C(C=C1)C2=CC=CC=C2O	170.07	1	20.23	1	1	0.0833333	0	0	3.06939	53.6591	275.474	10.2192	4.11655	-4.62439	-4.68826	0.287277	-0.114725	2.66551
#170	MCPP	CC1=C(C=CC(=C1)Cl)OC(C)C(=O)O	214.04	1	46.53	3	4	0.428571	1	0.3	3.21811	104.074	302.406	3.35865	1.48383	-4.64998	-4.67179	0.975121	-0.739821	0.603638
#171	Propylparaben	CCCOC(=O)C1=CC=C(C=C1)O	180.08	1	46.53	4	3	0.571429	0	0.3	3.04577	89.5606	298.179	8.55315	3.85466	-4.39274	-4.519	0.229465	0.293105	6.06397
#172	Benzylparaben	C1=CC=C(C=C1)COC(=O)C2=CC=C(C=C2)O	228.08	1	46.53	4	3	0.307692	0	0.071	3.46982	103.135	340.899	8.85147	3.98049	-5.05227	-4.53801	0.439273	0.0301714	4.32477
#173	Butylparaben	CCCCOC(=O)C1=CC=C(C=C1)O	194.09	1	46.53	5	3	0.714286	0	0.364	3.41626	83.5039	301.9	8.69533	3.80117	-4.43011	-4.55889	0.186893	0.366451	4.60163
#174	Methylparaben	COC(=O)C1=CC=C(C=C1)O	152.05	1	46.53	2	3	0.285714	0	0.125	2.00453	97.9517	294.819	8.78654	3.95926	-4.45226	-4.46274	0.282694	-0.0412629	8.05595
#175	p,p-dicofol	C1=CC(=CC=C1C(C2=CC=C(C=C2)Cl)(C(Cl)(Cl)Cl)O)Cl	367.91	1	20.23	3	6	0.25	0	0.143	5.0283	78.3238	311.803	8.56705	4.05104	-4.88301	-4.73015	0.999731	0.0191631	0.389205
#176	Anthracene	C1=CC=C2C=C3C=CC=CC3=CC2=C1	178.08	0	0	0	0	0	0	0	4.55072	167.13	357.979	11.2935	2.10625	-4.2533	-4.549	0.183075	0.151261	2.21842
#177	Ethylparaben	CCOC(=O)C1=CC=C(C=C1)O	166.06	1	46.53	3	3	0.428571	0	0.222	2.72276	84.725	303.899	8.87035	4.16758	-4.84921	-4.64655	0.511229	0.321784	9.45009
#178	2,4-Dichlorophenol	C1=CC(=C(C=C1Cl)Cl)O	161.96	1	20.23	0	3	0	0	0	3.00628	51.1869	210.786	7.90793	4.54857	-4.66134	-4.72357	0.251248	-0.207976	1.88842
#179	4-tert-Octylphenol	CC(C)(C)CC(C)(C)C1=CC=C(C=C1)O	206.17	1	20.23	3	1	0.5	0	0.571	4.46402	81.6245	264.565	10.8613	6.17423	-4.8172	-4.78897	0.165415	0.57832	2.17201
#180	Benzo[g,h,i]perylene	C1=CC2=C3C(=C1)C4=CC=CC5=C4C6=C(C=C5)C=CC(=C36)C=C2	276.09	0	0	0	0	0	0	0	6.32857	261.531	470.222	13.6246	1.55147	-4.28115	-4.4105	0.0655169	0.306949	1.16842
#181	Indeno[1,2,3-cd]pyrene	C1=CC=C2C(=C1)C3=C4C2=CC5=CC=CC6=C5C4=C(C=C6)C=C3	276.09	0	0	0	0	0	0	0	6.98686	229.907	493.262	13.5066	1.64679	-4.23039	-4.43218	0.0987642	0.305423	1.08639
#182	Benzo[b]fluoranthene	C1=CC=C2C3=C4C(=CC=C3)C5=CC=CC=C5C4=CC2=C1	252.09	0	0	0	0	0	0	0	6.56151	190.813	467.551	12.3512	1.87644	-4.28987	-4.54619	0.0613876	0.247594	1.19672
#183	Fluoranthene	C1=CC=C2C(=C1)C3=CC=CC4=C3C2=CC=C4	202.08	0	0	0	0	0	0	0	5.1333	121.683	382.417	10.9702	2.82525	-4.27533	-4.47744	0.0275938	0.155135	1.27789
#184	Benzo[k]fluoranthene	C1=CC=C2C=C3C4=CC=CC5=C4C(=CC=C5)C3=CC2=C1	252.09	0	0	0	0	0	0	0	6.11997	180.863	454.043	12.8171	1.76411	-4.30409	-4.51198	0.0702741	0.255963	0.97983
#185	Fonofos	CCOP(=S)(CC)SC1=CC=CC=C1	246.03	0	9.23	5	4	0.714286	1	0.4	3.82687	-0.37621	271.93	8.95053	3.21906	-4.30791	-4.5833	0.0129971	0.00545914	0.848779
#186	Methyl tert-butyl ether	CC(C)(C)OC	88.09	0	9.23	1	1	0	0	1	0.988568	-89.7237	49.7866	13.0871	6.30712	-4.67227	-4.68138	0.209285	0.134805	84.8029
#187	Mirex	C12(C3(C4(C5(C3(C(C1(C5(C2(C4(Cl)Cl)Cl)Cl)Cl)(Cl)Cl)Cl)Cl)Cl)Cl)Cl	539.63	0	0	0	12	0	0	1	5.78673	63.2013	336.624	8.6231	3.32328	-4.90405	-4.6874	0.999998	-0.0610545	1.06574
#188	Et-PFOSA-AcOH	CCN(CC(=O)O)S(=O)(=O)C(C(C(C(C(C(C(C(F)(F)F)(F)F)(F)F)(F)F)(F)F)(F)F)(F)F)(F)F	584.99	1	74.68	12	23	4	0	0.917	2.54682	103.504	226.446	4.13104	3.88034	-4.97621	-4.70101	0.999328	0.0258535	0.550356
#189	Chlorpyrifos-methyl	COP(=S)(OC)OC1=NC(=C(C=C1Cl)Cl)Cl	320.89	0	40.58	4	9	0.571429	0	0.286	4.07282	50.0702	312.184	8.5795	3.38973	-4.87096	-4.7405	0.15179	-0.16782	0.321717
#190	Pyrene	C1=CC2=C3C(=C1)C=CC4=CC=CC(=C43)C=C2	202.08	0	0	0	0	0	0	0	4.87792	135.462	374.425	10.3708	2.76426	-4.28115	-4.4105	0.0417286	0.299625	1.97929
#191	PCB-201	C1=C(C(=C(C(=C1Cl)Cl)Cl)C2=C(C(=CC(=C2Cl)Cl)Cl)Cl)Cl	425.77	0	0	1	8	0.0833333	0	0	7.57042	132.159	401.823	11.7825	0.112447	-5.00631	-4.80983	0.209326	0.759858	0.174316
#192	Permethrin	CC1(C(C1C(=O)OCC2=CC(=CC=C2)OC3=CC=CC=C3)C=C(Cl)Cl)C	390.08	0	35.53	7	5	0.411765	2	0.286	5.9469	40.5525	345.279	11.0309	3.76631	-4.91381	-4.7153	0.97216	-0.484066	0.390521
#193	cis-Permethrin	CC1([C@H]([C@H]1C(=O)OCC2=CC(=CC=C2)OC3=CC=CC=C3)C=C(Cl)Cl)C	390.08	0	35.53	7	5	0.411765	2	0.286	5.33723	32.4957	345.141	10.6025	3.37439	-4.88475	-4.6463	0.927969	-0.460987	0.466853
#194	trans-Permethrin	CC1([C@@H]([C@H]1C(=O)OCC2=CC(=CC=C2)OC3=CC=CC=C3)C=C(Cl)Cl)C	390.08	0	35.53	7	5	0.411765	2	0.286	5.73284	42.6737	354.466	10.8006	3.58973	-4.92497	-4.6488	0.934636	-0.463778	0.502636
#195	Musk xylene	CC1=C(C(=C(C(=C1[N+](=O)[O-])C(C)(C)C)[N+](=O)[O-])C)[N+](=O)[O-]	297.1	0	129.42	4	9	0.444444	0	0.5	2.73953	136.855	314.524	5.97087	1.97565	-4.87649	-4.2331	0.970748	-0.233931	4.67374
#196	PFHxS	C(C(C(C(F)(F)S(=O)(=O)O)(F)F)(F)F)(C(C(F)(F)F)(F)F)(F)F	399.94	1	54.37	6	17	3	0	1	1.47598	89.3503	233.389	2.84442	3.20695	-4.78319	-4.6187	0.99199	-0.0992305	0.739373
#197	PFOSA	C(C(C(C(C(F)(F)S(=O)(=O)N)(F)F)(F)F)(F)F)(C(C(C(F)(F)F)(F)F)(F)F)(F)F	498.95	2	60.16	8	21	4	0	1	1.9337	146.161	233.444	7.4433	3.43317	-4.94469	-4.74316	0.99771	0.246138	0.693813
#198	AHTN	CC1CC(C2=C(C1(C)C)C=C(C(=C2)C(=O)C)C)(C)C	258.2	0	17.07	1	1	0.0833333	1	0.611	4.19948	58.797	251.912	10.0297	5.03558	-4.82325	-4.65141	0.00985776	0.26048	2.49452
#199	HHCB	CC1COCC2=CC3=C(C=C12)C(C(C3(C)C)C)(C)C	258.2	0	9.23	0	1	0	2	0.667	4.11775	13.6824	214.006	10.3562	5.99652	-4.8019	-4.62714	0.0210955	0.58472	2.51256
#200	MEHHP	CCC(CCC(C)O)COC(=O)C1=CC=CC=C1C(=O)O	294.15	2	83.83	9	5	1.125	2	0.5	2.58465	91.8366	294.03	3.93048	4.27991	-5.01082	-4.67717	0.97421	-0.446055	19.2446
#201	Endosulfan-a	C1[C@@H]2[C@H](COS(=O)O1)[C@@]3(C(=C([C@]2(C3(Cl)Cl)Cl)Cl)Cl)Cl	403.82	0	35.53	0	10	0	5	0.778	4.1625	122.446	298.86	7.54936	2.20171	-4.75258	-4.74925	0.701351	-0.0753276	0.818176
#202	Me-PFOSA-AcOH	CN(CC(=O)O)S(=O)(=O)C(C(C(C(C(C(C(C(F)(F)F)(F)F)(F)F)(F)F)(F)F)(F)F)(F)F)(F)F	570.97	1	74.68	11	23	3.66667	0	0.909	2.2591	103.466	217.564	4.03356	3.86254	-4.96757	-4.6758	0.999986	0.0256918	0.512563

## Sheet: Drug-likeness_Milk
Comparison of key features between cannabinoids and the reference compounds (secretion into milk)
No.	Set	Chemical name	SMILES		Formula	MW	#H-bond acceptors	#H-bond donors	GI absorption	Lipinski #violations
#1	Reference	Endrin	C1C2C3C(C1C4C2O4)C5(C(=C(C3(C5(Cl)Cl)Cl)Cl)Cl)Cl		C12H8Cl6O	380.91	1	0	High	1				Variable	Mean Reference	Mean Cannabinoids
#2	Reference	Dimethoate	CNC(=O)CSP(=S)(OC)OC		C5H12NO3PS2	229.26	3	1	High	0				MW	389.493	354.964
#3	Reference	Endosulfan	C1C2C(COS(=O)O1)C3(C(=C(C2(C3(Cl)Cl)Cl)Cl)Cl)Cl		C9H6Cl6O3S	406.93	3	0	High	0				#H-bond acceptors	2.14356	3.30952
#4	Reference	Ethion	CCOP(=S)(OCC)SCSP(=S)(OCC)OCC		C9H22O4P2S4	384.48	4	0	Low	0				#H-bond donors	0.168317	1.79365
#5	Reference	Heptachlor	C1=CC(C2C1C3(C(=C(C2(C3(Cl)Cl)Cl)Cl)Cl)Cl)Cl		C10H5Cl7	373.32	0	0	Low	1				Lipinski #violations	0.866337	0.396825
#6	Reference	Malathion	CCOC(=O)CC(C(=O)OCC)SP(=S)(OC)OC		C10H19O6PS2	330.36	6	0	Low	0				logP	5.38283	5.79585
#7	Reference	Methoxychlor	COC1=CC=C(C=C1)C(C2=CC=C(C=C2)OC)C(Cl)(Cl)Cl		C16H15Cl3O2	345.65	2	0	High	1
#8	Reference	Methyl parathion	COP(=S)(OC)OC1=CC=C(C=C1)[N+](=O)[O-]		C8H10NO5PS	263.21	5	0	High	0
#9	Reference	Phosalone	CCOP(=S)(OCC)SCN1C2=C(C=C(C=C2)Cl)OC1=O		C12H15ClNO4PS2	367.81	4	0	Low	0
#10	Reference	Dibenzo(a,c)anthracene	C1=CC=C2C=C3C4=CC=CC=C4C5=CC=CC=C5C3=CC2=C1		C22H14	278.35	0	0	Low	1
#11	Reference	Endosulfan sulphate	C1C2C(COS(=O)(=O)O1)C3(C(=C(C2(C3(Cl)Cl)Cl)Cl)Cl)Cl		C9H6Cl6O4S	422.92	4	0	High	0
#12	Reference	Profenofos	CCCSP(=O)(OCC)OC1=C(C=C(C=C1)Br)Cl		C11H15BrClO3PS	373.63	3	0	High	0
#13	Reference	Perfluorobutanesulfonate (PFBS)	C(C(C(F)(F)S(=O)(=O)[O-])(F)F)(C(F)(F)F)(F)F		C4F9O3S-	299.09	12	0	Low	0
#14	Reference	Perfluoroheptanoate (PFHpA)	C(=O)(C(C(C(C(C(C(F)(F)F)(F)F)(F)F)(F)F)(F)F)(F)F)[O-]		C7F13O2-	363.05	15	0	Low	0
#15	Reference	Monocrotophos	C/C(=C\C(=O)NC)/OP(=O)(OC)OC		C7H14NO5P	223.16	5	1	High	0
#16	Reference	Aldrin	C1[C@@H]2C=C[C@H]1[C@H]3[C@@H]2[C@]4(C(=C([C@@]3(C4(Cl)Cl)Cl)Cl)Cl)Cl		C12H8Cl6	364.91	0	0	Low	1
#17	Reference	Perfluorohexane sulfonate	C(C(C(C(F)(F)S(=O)(=O)[O-])(F)F)(F)F)(C(C(F)(F)F)(F)F)(F)F		C6F13O3S-	399.11	16	0	Low	0
#18	Reference	Tetrachlorodibenzodioxin	C1=C2C(=CC(=C1Cl)Cl)OC3=CC(=C(C=C3O2)Cl)Cl		C12H4Cl4O2	321.97	2	0	Low	1
#19	Reference	BDE-15	C1=CC(=CC=C1OC2=CC=C(C=C2)Br)Br		C12H8Br2O	328	1	0	High	1
#20	Reference	1,2,3,7,8,9-Hexachlorodibenzo-p-dioxin	C1=C2C(=C(C(=C1Cl)Cl)Cl)OC3=C(C(=C(C=C3O2)Cl)Cl)Cl		C12H2Cl6O2	390.86	2	0	Low	1
#21	Reference	3,4,3',4'-Tetrachlorobiphenyl	C1=CC(=C(C=C1C2=CC(=C(C=C2)Cl)Cl)Cl)Cl		C12H6Cl4	291.99	0	0	Low	1
#22	Reference	PCB-101	C1=CC(=C(C=C1Cl)C2=CC(=C(C=C2Cl)Cl)Cl)Cl		C12H5Cl5	326.43	0	0	Low	1
#23	Reference	1,2,3,4,7,8-Hexachlorodibenzodioxin	C1=C2C(=CC(=C1Cl)Cl)OC3=C(O2)C(=C(C(=C3Cl)Cl)Cl)Cl		C12H2Cl6O2	390.86	2	0	Low	1
#24	Reference	PCB-189	C1=C(C=C(C(=C1Cl)Cl)Cl)C2=CC(=C(C(=C2Cl)Cl)Cl)Cl		C12H3Cl7	395.32	0	0	Low	1
#25	Reference	1,2,3,7,8-Pentachlorodibenzo-p-dioxin	C1=C2C(=CC(=C1Cl)Cl)OC3=C(C(=C(C=C3O2)Cl)Cl)Cl		C12H3Cl5O2	356.42	2	0	Low	1
#26	Reference	2,3,7,8-Tetrachlorodibenzofuran	C1=C2C3=CC(=C(C=C3OC2=CC(=C1Cl)Cl)Cl)Cl		C12H4Cl4O	305.97	1	0	Low	1
#27	Reference	PCB-167	C1=C(C=C(C(=C1Cl)Cl)Cl)C2=CC(=C(C=C2Cl)Cl)Cl		C12H4Cl6	360.88	0	0	Low	1
#28	Reference	1,2,3,4,7,8,9-Heptachlorodibenzofuran	C1=C2C(=C(C(=C1Cl)Cl)Cl)C3=C(O2)C(=C(C(=C3Cl)Cl)Cl)Cl		C12HCl7O	409.31	1	0	Low	1
#29	Reference	1,2,3,7,8-Pentachlorodibenzofuran	C1=C2C(=CC(=C1Cl)Cl)OC3=CC(=C(C(=C23)Cl)Cl)Cl		C12H3Cl5O	340.42	1	0	Low	1
#30	Reference	2,3,4,6,7,8-Hexachlorodibenzofuran	C1=C2C3=CC(=C(C(=C3OC2=C(C(=C1Cl)Cl)Cl)Cl)Cl)Cl		C12H2Cl6O	374.86	1	0	Low	1
#31	Reference	BDE-206	C1=C(C(=C(C(=C1Br)Br)Br)Br)OC2=C(C(=C(C(=C2Br)Br)Br)Br)Br		C12HBr9O	880.27	1	0	Low	2
#32	Reference	PCB-123	C1=CC(=C(C=C1Cl)Cl)C2=CC(=C(C(=C2)Cl)Cl)Cl		C12H5Cl5	326.43	0	0	Low	1
#33	Reference	PCB-157	C1=CC(=C(C(=C1C2=CC(=C(C(=C2)Cl)Cl)Cl)Cl)Cl)Cl		C12H4Cl6	360.88	0	0	Low	1
#34	Reference	PCB-81	C1=CC(=CC=C1C2=CC(=C(C(=C2)Cl)Cl)Cl)Cl		C12H6Cl4	291.99	0	0	Low	1
#35	Reference	1,2,3,7,8,9-Hexachlorodibenzofuran	C1=C2C(=C(C(=C1Cl)Cl)Cl)C3=C(C(=C(C=C3O2)Cl)Cl)Cl		C12H2Cl6O	374.86	1	0	Low	1
#36	Reference	BDE-207	C1=C(C(=C(C(=C1Br)Br)Br)OC2=C(C(=C(C(=C2Br)Br)Br)Br)Br)Br		C12HBr9O	880.27	1	0	Low	2
#37	Reference	BDE-197	C1=C(C(=C(C(=C1Br)Br)Br)OC2=C(C(=C(C=C2Br)Br)Br)Br)Br		C12H2Br8O	801.38	1	0	Low	2
#38	Reference	BDE-196	C1=C(C(=C(C(=C1Br)Br)Br)Br)OC2=C(C(=C(C=C2Br)Br)Br)Br		C12H2Br8O	801.38	1	0	Low	2
#39	Reference	alpha-HCH	C1(C(C(C(C(C1Cl)Cl)Cl)Cl)Cl)Cl		C6H6Cl6	290.83	0	0	Low	0
#40	Reference	beta-HCH	C1(C(C(C(C(C1Cl)Cl)Cl)Cl)Cl)Cl		C6H6Cl6	290.83	0	0	Low	0
#41	Reference	gamma-HCH	C1(C(C(C(C(C1Cl)Cl)Cl)Cl)Cl)Cl		C6H6Cl6	290.83	0	0	Low	0
#42	Reference	Chlorpyrifos	CCOP(=S)(OCC)OC1=NC(=C(C=C1Cl)Cl)Cl		C9H11Cl3NO3PS	350.59	4	0	High	0
#43	Reference	BDE-209	C1(=C(C(=C(C(=C1Br)Br)Br)Br)Br)OC2=C(C(=C(C(=C2Br)Br)Br)Br)Br		C12Br10O	959.17	1	0	Low	2
#44	Reference	Octachlorodibenzo-p-dioxin (Octachlorodibenzo-p-dioxin)	C12=C(C(=C(C(=C1Cl)Cl)Cl)Cl)OC3=C(O2)C(=C(C(=C3Cl)Cl)Cl)Cl		C12Cl8O2	459.75	2	0	Low	1
#45	Reference	2,4,4'-Trichlorobiphenyl	C1=CC(=CC=C1C2=C(C=C(C=C2)Cl)Cl)Cl		C12H7Cl3	257.54	0	0	Low	1
#46	Reference	BDE-99	C1=CC(=C(C=C1Br)Br)OC2=CC(=C(C=C2Br)Br)Br		C12H5Br5O	564.69	1	0	Low	2
#47	Reference	PCB-105	C1=CC(=C(C=C1C2=C(C(=C(C=C2)Cl)Cl)Cl)Cl)Cl		C12H5Cl5	326.43	0	0	Low	1
#48	Reference	PCB-169	C1=C(C=C(C(=C1Cl)Cl)Cl)C2=CC(=C(C(=C2)Cl)Cl)Cl		C12H4Cl6	360.88	0	0	Low	1
#49	Reference	1,2,3,4,6,7,8-Heptachlorodibenzo-p-dioxin	C1=C2C(=C(C(=C1Cl)Cl)Cl)OC3=C(O2)C(=C(C(=C3Cl)Cl)Cl)Cl		C12HCl7O2	425.31	2	0	Low	1
#50	Reference	1,2,3,4,6,7,8-Heptachlorodibenzofuran	C1=C2C3=C(C(=C(C(=C3Cl)Cl)Cl)Cl)OC2=C(C(=C1Cl)Cl)Cl		C12HCl7O	409.31	1	0	Low	1
#51	Reference	Octachlorodibenzofuran (Octachlorodibenzofuran)	C12=C(C(=C(C(=C1Cl)Cl)Cl)Cl)OC3=C2C(=C(C(=C3Cl)Cl)Cl)Cl		C12Cl8O	443.75	1	0	Low	1
#52	Reference	2,3,4,7,8-Pentachlorodibenzofuran	C1=C2C3=CC(=C(C(=C3OC2=CC(=C1Cl)Cl)Cl)Cl)Cl		C12H3Cl5O	340.42	1	0	Low	1
#53	Reference	1,2,3,6,7,8-Hexachlorodibenzofuran	C1=C2C3=C(C(=C(C=C3OC2=C(C(=C1Cl)Cl)Cl)Cl)Cl)Cl		C12H2Cl6O	374.86	1	0	Low	1
#54	Reference	1,2,3,6,7,8-Hexachlorodibenzo-p-dioxin	C1=C2C(=C(C(=C1Cl)Cl)Cl)OC3=CC(=C(C(=C3O2)Cl)Cl)Cl		C12H2Cl6O2	390.86	2	0	Low	1
#55	Reference	1,2,3,4,7,8-Hexachlorodibenzofuran	C1=C2C(=CC(=C1Cl)Cl)OC3=C2C(=C(C(=C3Cl)Cl)Cl)Cl		C12H2Cl6O	374.86	1	0	Low	1
#56	Reference	PCB-126	C1=CC(=C(C=C1C2=CC(=C(C(=C2)Cl)Cl)Cl)Cl)Cl		C12H5Cl5	326.43	0	0	Low	1
#57	Reference	BDE-47	C1=CC(=C(C=C1Br)Br)OC2=C(C=C(C=C2)Br)Br		C12H6Br4O	485.79	1	0	Low	1
#58	Reference	BDE-100	C1=CC(=C(C=C1Br)Br)OC2=C(C=C(C=C2Br)Br)Br		C12H5Br5O	564.69	1	0	Low	2
#59	Reference	BDE-153	C1=C(C(=CC(=C1Br)Br)Br)OC2=CC(=C(C=C2Br)Br)Br		C12H4Br6O	643.58	1	0	Low	2
#60	Reference	gamma-HBCD	C1C[C@H]([C@H](CC[C@@H]([C@@H](CC[C@H]([C@@H]1Br)Br)Br)Br)Br)Br		C12H18Br6	641.7	0	0	Low	2
#61	Reference	alpha-HBCD	C1C[C@H]([C@H](CC[C@H]([C@@H](CC[C@@H]([C@@H]1Br)Br)Br)Br)Br)Br		C12H18Br6	641.7	0	0	Low	2
#62	Reference	BDE-28	C1=CC(=CC=C1OC2=C(C=C(C=C2)Br)Br)Br		C12H7Br3O	406.9	1	0	Low	1
#63	Reference	Trans-nonachlor	[C@@H]12[C@@H]([C@H](C([C@H]1Cl)Cl)Cl)[C@]3(C(=C([C@@]2(C3(Cl)Cl)Cl)Cl)Cl)Cl		C10H5Cl9	444.22	0	0	Low	1
#64	Reference	beta-HBCD	C1C[C@H]([C@H](CC[C@H]([C@H](CC[C@H]([C@@H]1Br)Br)Br)Br)Br)Br		C12H18Br6	641.7	0	0	Low	2
#65	Reference	BDE-154	C1=C(C=C(C(=C1Br)OC2=CC(=C(C=C2Br)Br)Br)Br)Br		C12H4Br6O	643.58	1	0	Low	2
#66	Reference	BDE-183	C1=C(C(=CC(=C1Br)Br)Br)OC2=C(C(=C(C=C2Br)Br)Br)Br		C12H3Br7O	722.48	1	0	Low	2
#67	Reference	delta-HCH	C1(C(C(C(C(C1Cl)Cl)Cl)Cl)Cl)Cl		C6H6Cl6	290.83	0	0	Low	0
#68	Reference	Benzo[a]pyrene	C1=CC=C2C3=C4C(=CC2=C1)C=CC5=C4C(=CC=C5)C=C3		C20H12	252.31	0	0	Low	1
#69	Reference	Cypermethrin	CC1(C(C1C(=O)OC(C#N)C2=CC(=CC=C2)OC3=CC=CC=C3)C=C(Cl)Cl)C		C22H19Cl2NO3	416.3	4	0	High	0
#70	Reference	Fenvalerate	CC(C)C(C1=CC=C(C=C1)Cl)C(=O)OC(C#N)C2=CC(=CC=C2)OC3=CC=CC=C3		C25H22ClNO3	419.9	4	0	High	1
#71	Reference	Chrysene	C1=CC=C2C(=C1)C=CC3=C2C=CC4=CC=CC=C43		C18H12	228.29	0	0	Low	1
#72	Reference	Perfluorooctanoic acid	C(=O)(C(C(C(C(C(C(C(F)(F)F)(F)F)(F)F)(F)F)(F)F)(F)F)(F)F)O		C8HF15O2	414.07	17	1	Low	0
#73	Reference	Perfluorooctane sulfonic acid	C(C(C(C(C(F)(F)S(=O)(=O)O)(F)F)(F)F)(F)F)(C(C(C(F)(F)F)(F)F)(F)F)(F)F		C8HF17O3S	500.13	20	1	Low	1
#74	Reference	Cyfluthrin	CC1(C(C1C(=O)OC(C#N)C2=CC(=C(C=C2)F)OC3=CC=CC=C3)C=C(Cl)Cl)C		C22H18Cl2FNO3	434.29	5	0	High	0
#75	Reference	Perfluorononanoate (PFNA)	C(=O)(C(C(C(C(C(C(C(C(F)(F)F)(F)F)(F)F)(F)F)(F)F)(F)F)(F)F)(F)F)[O-]		C9F17O2-	463.07	19	0	Low	1
#76	Reference	Endosulfan-b	C1[C@@H]2[C@H](COS(=O)O1)[C@@]3(C(=C([C@]2(C3(Cl)Cl)Cl)Cl)Cl)Cl		C9H6Cl6O3S	406.93	3	0	High	0
#77	Reference	Cis-nonachlor	[C@@H]12[C@@H]([C@H](C([C@H]1Cl)Cl)Cl)[C@@]3(C(=C([C@]2(C3(Cl)Cl)Cl)Cl)Cl)Cl		C10H5Cl9	444.22	0	0	Low	1
#78	Reference	Butyl benzyl phthalate (BBzP)	CCCCOC(=O)C1=CC=CC=C1C(=O)OCC2=CC=CC=C2		C19H20O4	312.36	4	0	High	0
#79	Reference	Di-n-butyl phthalate (DnBP)	CCCCOC(=O)C1=CC=CC=C1C(=O)OCCCC		C16H22O4	278.34	4	0	High	0
#80	Reference	o,p'-DDD	C1=CC=C(C(=C1)C(C2=CC=C(C=C2)Cl)C(Cl)Cl)Cl		C14H10Cl4	320.04	0	0	Low	1
#81	Reference	TBBPA	CC(C)(C1=CC(=C(C(=C1)Br)O)Br)C2=CC(=C(C(=C2)Br)O)Br		C15H12Br4O2	543.87	2	2	High	2
#82	Reference	Diethyl phthalate (DEP)	CCOC(=O)C1=CC=CC=C1C(=O)OCC		C12H14O4	222.24	4	0	High	0
#83	Reference	Di-isobutyl phthalate (DiBP)	CC(C)COC(=O)C1=CC=CC=C1C(=O)OCC(C)C		C16H22O4	278.34	4	0	High	0
#84	Reference	Di(2-ethylhexyl) phthalate (DEHP)	CCCCC(CC)COC(=O)C1=CC=CC=C1C(=O)OCC(CC)CCCC		C24H38O4	390.56	4	0	High	1
#85	Reference	Di-n-octyl phthalate (DnOP)	CCCCCCCCOC(=O)C1=CC=CC=C1C(=O)OCCCCCCCC		C24H38O4	390.56	4	0	High	1
#86	Reference	Mono-n-butyl phthalate (MnBP)	CCCCOC(=O)C1=CC=CC=C1C(=O)O		C12H14O4	222.24	4	1	High	0
#87	Reference	Mono(2-ethylhexyl) phthalate (MEHP)	CCCCC(CC)COC(=O)C1=CC=CC=C1C(=O)O		C16H22O4	278.34	4	1	High	0
#88	Reference	PCB-29	C1=CC=C(C=C1)C2=CC(=C(C=C2Cl)Cl)Cl		C12H7Cl3	257.54	0	0	Low	1
#89	Reference	Monobenzyl phthalate (MBzP)	C1=CC=C(C=C1)COC(=O)C2=CC=CC=C2C(=O)O		C15H12O4	256.25	4	1	High	0
#90	Reference	BDE-203	C1=C(C(=CC(=C1Br)Br)Br)OC2=C(C(=C(C(=C2Br)Br)Br)Br)Br		C12H2Br8O	801.38	1	0	Low	2
#91	Reference	PCB-70	C1=CC(=C(C=C1C2=C(C=CC(=C2)Cl)Cl)Cl)Cl		C12H6Cl4	291.99	0	0	Low	1
#92	Reference	PCB-137	C1=CC(=C(C=C1Cl)Cl)C2=CC(=C(C(=C2Cl)Cl)Cl)Cl		C12H4Cl6	360.88	0	0	Low	1
#93	Reference	PCB-87	C1=CC(=C(C=C1Cl)C2=C(C(=C(C=C2)Cl)Cl)Cl)Cl		C12H5Cl5	326.43	0	0	Low	1
#94	Reference	PCB-132	C1=CC(=C(C(=C1C2=C(C=CC(=C2Cl)Cl)Cl)Cl)Cl)Cl		C12H4Cl6	360.88	0	0	Low	1
#95	Reference	PCB-128	C1=CC(=C(C(=C1C2=C(C(=C(C=C2)Cl)Cl)Cl)Cl)Cl)Cl		C12H4Cl6	360.88	0	0	Low	1
#96	Reference	PCB-37	C1=CC(=CC=C1C2=CC(=C(C=C2)Cl)Cl)Cl		C12H7Cl3	257.54	0	0	Low	1
#97	Reference	PCB-44	C1=CC(=C(C(=C1)Cl)Cl)C2=C(C=CC(=C2)Cl)Cl		C12H6Cl4	291.99	0	0	Low	1
#98	Reference	PCB-49	C1=CC(=C(C=C1Cl)Cl)C2=C(C=CC(=C2)Cl)Cl		C12H6Cl4	291.99	0	0	Low	1
#99	Reference	PCB-71	C1=CC(=C(C(=C1)Cl)C2=CC(=C(C=C2)Cl)Cl)Cl		C12H6Cl4	291.99	0	0	Low	1
#100	Reference	PCB-141	C1=CC(=C(C=C1Cl)C2=CC(=C(C(=C2Cl)Cl)Cl)Cl)Cl		C12H4Cl6	360.88	0	0	Low	1
#101	Reference	PCB-92	C1=CC(=C(C=C1Cl)C2=C(C(=CC(=C2)Cl)Cl)Cl)Cl		C12H5Cl5	326.43	0	0	Low	1
#102	Reference	PCB-151	C1=CC(=C(C=C1Cl)C2=C(C(=CC(=C2Cl)Cl)Cl)Cl)Cl		C12H4Cl6	360.88	0	0	Low	1
#103	Reference	PCB-179	C1=CC(=C(C(=C1Cl)C2=C(C(=CC(=C2Cl)Cl)Cl)Cl)Cl)Cl		C12H3Cl7	395.32	0	0	Low	1
#104	Reference	PCB-130	C1=CC(=C(C(=C1C2=C(C(=CC(=C2)Cl)Cl)Cl)Cl)Cl)Cl		C12H4Cl6	360.88	0	0	Low	1
#105	Reference	PCB-200	C1=CC(=C(C(=C1Cl)C2=C(C(=C(C(=C2Cl)Cl)Cl)Cl)Cl)Cl)Cl		C12H2Cl8	429.77	0	0	Low	1
#106	Reference	PCB-172	C1=C(C=C(C(=C1C2=CC(=C(C(=C2Cl)Cl)Cl)Cl)Cl)Cl)Cl		C12H3Cl7	395.32	0	0	Low	1
#107	Reference	PCB-208	C1=C(C(=C(C(=C1Cl)Cl)C2=C(C(=C(C(=C2Cl)Cl)Cl)Cl)Cl)Cl)Cl		C12HCl9	464.21	0	0	Low	1
#108	Reference	PCB-195	C1=CC(=C(C(=C1C2=C(C(=C(C(=C2Cl)Cl)Cl)Cl)Cl)Cl)Cl)Cl		C12H2Cl8	429.77	0	0	Low	1
#109	Reference	PCB-134	C1=CC(=C(C(=C1)Cl)Cl)C2=C(C(=CC(=C2Cl)Cl)Cl)Cl		C12H4Cl6	360.88	0	0	Low	1
#110	Reference	PCB-135	C1=CC(=C(C(=C1Cl)C2=C(C(=CC(=C2)Cl)Cl)Cl)Cl)Cl		C12H4Cl6	360.88	0	0	Low	1
#111	Reference	PCB-85	C1=CC(=C(C=C1Cl)Cl)C2=C(C(=C(C=C2)Cl)Cl)Cl		C12H5Cl5	326.43	0	0	Low	1
#112	Reference	PCB-63	C1=CC(=CC=C1C2=C(C(=CC(=C2)Cl)Cl)Cl)Cl		C12H6Cl4	291.99	0	0	Low	1
#113	Reference	PCB-165	C1=C(C=C(C=C1Cl)Cl)C2=C(C(=CC(=C2Cl)Cl)Cl)Cl		C12H4Cl6	360.88	0	0	Low	1
#114	Reference	PCB-181	C1=CC(=C(C=C1Cl)Cl)C2=C(C(=C(C(=C2Cl)Cl)Cl)Cl)Cl		C12H3Cl7	395.32	0	0	Low	1
#115	Reference	PCB-191	C1=C(C=C(C(=C1Cl)Cl)Cl)C2=C(C(=C(C=C2Cl)Cl)Cl)Cl		C12H3Cl7	395.32	0	0	Low	1
#116	Reference	PCB-147	C1=CC(=C(C=C1Cl)Cl)C2=C(C(=CC(=C2Cl)Cl)Cl)Cl		C12H4Cl6	360.88	0	0	Low	1
#117	Reference	PCB-117	C1=CC(=CC=C1C2=C(C(=CC(=C2Cl)Cl)Cl)Cl)Cl		C12H5Cl5	326.43	0	0	Low	1
#118	Reference	PCB-207	C1=C(C(=C(C(=C1Cl)Cl)Cl)C2=C(C(=C(C(=C2Cl)Cl)Cl)Cl)Cl)Cl		C12HCl9	464.21	0	0	Low	1
#119	Reference	PCB-205	C1=C(C=C(C(=C1Cl)Cl)Cl)C2=C(C(=C(C(=C2Cl)Cl)Cl)Cl)Cl		C12H2Cl8	429.77	0	0	Low	1
#120	Reference	Mono-isobutyl phthalate (MiBP)	CC(C)COC(=O)C1=CC=CC=C1C(=O)O		C12H14O4	222.24	4	1	High	0
#121	Reference	Toxaphene Parlar 50	C([C@]1(C2[C@H]([C@@H](C1([C@H]([C@@H]2Cl)Cl)C(Cl)Cl)Cl)Cl)C(Cl)Cl)Cl		C10H9Cl9	448.26	0	0	Low	1
#122	Reference	Toxaphene Parlar 26	C[C@@]1(C2[C@H]([C@@H](C1([C@H]([C@@H]2Cl)Cl)C(Cl)Cl)Cl)Cl)C(Cl)Cl		C10H10Cl8	413.81	0	0	Low	1
#123	Reference	BDE-202	C1=C(C(=C(C(=C1Br)Br)OC2=C(C(=CC(=C2Br)Br)Br)Br)Br)Br		C12H2Br8O	801.38	1	0	Low	2
#124	Reference	BDE-184	C1=C(C=C(C(=C1Br)OC2=C(C(=C(C=C2Br)Br)Br)Br)Br)Br		C12H3Br7O	722.48	1	0	Low	2
#125	Reference	BDE-155	C1=C(C=C(C(=C1Br)OC2=C(C=C(C=C2Br)Br)Br)Br)Br		C12H4Br6O	643.58	1	0	Low	2
#126	Reference	BDE-37	C1=CC(=CC=C1OC2=CC(=C(C=C2)Br)Br)Br		C12H7Br3O	406.9	1	0	Low	1
#127	Reference	BDE-190	C1=CC(=C(C=C1OC2=C(C(=C(C(=C2Br)Br)Br)Br)Br)Br)Br		C12H3Br7O	722.48	1	0	Low	2
#128	Reference	alpha-Chlordane	C1[C@@H]([C@@H](C2C1[C@@]3(C(=C([C@]2(C3(Cl)Cl)Cl)Cl)Cl)Cl)Cl)Cl		C10H6Cl8	409.78	0	0	Low	1
#129	Reference	BDE-208	C1=C(C(=C(C(=C1Br)Br)OC2=C(C(=C(C(=C2Br)Br)Br)Br)Br)Br)Br		C12HBr9O	880.27	1	0	Low	2
#130	Reference	BDE-7	C1=CC=C(C=C1)OC2=C(C=C(C=C2)Br)Br		C12H8Br2O	328	1	0	High	1
#131	Reference	BDE-49	C1=CC(=C(C=C1Br)Br)OC2=C(C=CC(=C2)Br)Br		C12H6Br4O	485.79	1	0	Low	1
#132	Reference	BDE-71	C1=CC(=C(C(=C1)Br)OC2=CC(=C(C=C2)Br)Br)Br		C12H6Br4O	485.79	1	0	Low	1
#133	Reference	BDE-75	C1=CC(=CC=C1OC2=C(C=C(C=C2Br)Br)Br)Br		C12H6Br4O	485.79	1	0	Low	1
#134	Reference	BDE-126	C1=CC(=C(C=C1OC2=CC(=C(C(=C2)Br)Br)Br)Br)Br		C12H5Br5O	564.69	1	0	Low	2
#135	Reference	BDE-119	C1=CC(=C(C=C1OC2=C(C=C(C=C2Br)Br)Br)Br)Br		C12H5Br5O	564.69	1	0	Low	2
#136	Reference	BDE-191	C1=C(C=C(C(=C1Br)Br)Br)OC2=C(C(=C(C=C2Br)Br)Br)Br		C12H3Br7O	722.48	1	0	Low	2
#137	Reference	BDE-118	C1=CC(=C(C=C1OC2=CC(=C(C=C2Br)Br)Br)Br)Br		C12H5Br5O	564.69	1	0	Low	2
#138	Reference	BDE-139	C1=CC(=C(C=C1Br)Br)OC2=C(C(=C(C=C2Br)Br)Br)Br		C12H4Br6O	643.58	1	0	Low	2
#139	Reference	BDE-156	C1=CC(=C(C=C1OC2=CC(=C(C(=C2Br)Br)Br)Br)Br)Br		C12H4Br6O	643.58	1	0	Low	2
#140	Reference	BDE-201	C1=C(C(=C(C(=C1Br)Br)Br)OC2=C(C(=CC(=C2Br)Br)Br)Br)Br		C12H2Br8O	801.38	1	0	Low	2
#141	Reference	BDE-140	C1=CC(=C(C(=C1OC2=C(C=C(C=C2Br)Br)Br)Br)Br)Br		C12H4Br6O	643.58	1	0	Low	2
#142	Reference	PCB-66	C1=CC(=C(C=C1C2=C(C=C(C=C2)Cl)Cl)Cl)Cl		C12H6Cl4	291.99	0	0	Low	1
#143	Reference	PCB-110	C1=CC(=C(C=C1C2=C(C=CC(=C2Cl)Cl)Cl)Cl)Cl		C12H5Cl5	326.43	0	0	Low	1
#144	Reference	PCB-178	C1=C(C=C(C(=C1C2=C(C(=CC(=C2Cl)Cl)Cl)Cl)Cl)Cl)Cl		C12H3Cl7	395.32	0	0	Low	1
#145	Reference	PCB-187	C1=C(C(=CC(=C1Cl)Cl)Cl)C2=C(C(=CC(=C2Cl)Cl)Cl)Cl		C12H3Cl7	395.32	0	0	Low	1
#146	Reference	PCB-183	C1=C(C(=CC(=C1Cl)Cl)Cl)C2=C(C(=C(C=C2Cl)Cl)Cl)Cl		C12H3Cl7	395.32	0	0	Low	1
#147	Reference	PCB-177	C1=CC(=C(C(=C1C2=C(C(=CC(=C2Cl)Cl)Cl)Cl)Cl)Cl)Cl		C12H3Cl7	395.32	0	0	Low	1
#148	Reference	Mono(2-ethyl-5-oxohexyl) phthalate (MEOHP)	CCC(CCC(=O)C)COC(=O)C1=CC=CC=C1C(=O)O		C16H20O5	292.33	5	1	High	0
#149	Reference	Mono(2-ethyl-5-carboxypentyl) phthalate (MECPP)	CCC(CCCC(=O)O)COC(=O)C1=CC=CC=C1C(=O)O		C16H20O6	308.33	6	2	High	0
#150	Reference	BDE-85	C1=CC(=C(C=C1Br)Br)OC2=C(C(=C(C=C2)Br)Br)Br		C12H5Br5O	564.69	1	0	Low	2
#151	Reference	BDE-77	C1=CC(=C(C=C1OC2=CC(=C(C=C2)Br)Br)Br)Br		C12H6Br4O	485.79	1	0	Low	1
#152	Reference	BDE-17	C1=CC=C(C(=C1)OC2=C(C=C(C=C2)Br)Br)Br		C12H7Br3O	406.9	1	0	Low	1
#153	Reference	BDE-138	C1=CC(=C(C(=C1OC2=CC(=C(C=C2Br)Br)Br)Br)Br)Br		C12H4Br6O	643.58	1	0	Low	2
#154	Reference	BDE-66	C1=CC(=C(C=C1OC2=C(C=C(C=C2)Br)Br)Br)Br		C12H6Br4O	485.79	1	0	Low	1
#155	Reference	2,5-Dichlorophenol	C1=CC(=C(C=C1Cl)O)Cl		C6H4Cl2O	163	1	1	High	0
#156	Reference	Benzene	C1=CC=CC=C1		C6H6	78.11	0	0	Low	0
#157	Reference	Phenanthrene	C1=CC=C2C(=C1)C=CC3=CC=CC=C32		C14H10	178.23	0	0	Low	1
#158	Reference	Toluene	CC1=CC=CC=C1		C7H8	92.14	0	0	Low	0
#159	Reference	Azinphos-methyl	COP(=S)(OC)SCN1C(=O)C2=CC=CC=C2N=N1		C10H12N3O3PS2	317.32	5	0	High	0
#160	Reference	Dacthal	COC(=O)C1=C(C(=C(C(=C1Cl)Cl)C(=O)OC)Cl)Cl		C10H6Cl4O4	331.96	4	0	High	0
#161	Reference	Diazinon	CCOP(=S)(OCC)OC1=NC(=NC(=C1)C)C(C)C		C12H21N2O3PS	304.35	5	0	High	0
#162	Reference	Benzophenone-3	COC1=CC(=C(C=C1)C(=O)C2=CC=CC=C2)O		C14H12O3	228.24	3	1	High	0
#163	Reference	Triclosan	C1=CC(=C(C=C1Cl)O)OC2=C(C=C(C=C2)Cl)Cl		C12H7Cl3O2	289.54	2	1	High	1
#164	Reference	Dibenzo[a,h]anthracene	C1=CC=C2C(=C1)C=CC3=CC4=C(C=CC5=CC=CC=C54)C=C32		C22H14	278.35	0	0	Low	1
#165	Reference	Benzo(a)anthracene	C1=CC=C2C(=C1)C=CC3=CC4=CC=CC=C4C=C32		C18H12	228.29	0	0	Low	1
#166	Reference	BPA	CC(C)(C1=CC=C(C=C1)O)C2=CC=C(C=C2)O		C15H16O2	228.29	2	2	High	0
#167	Reference	Musk ketone	CC1=C(C(=C(C(=C1[N+](=O)[O-])C(C)(C)C)[N+](=O)[O-])C)C(=O)C		C14H18N2O5	294.3	5	0	High	0
#168	Reference	Fluorene	C1C2=CC=CC=C2C3=CC=CC=C31		C13H10	166.22	0	0	Low	1
#169	Reference	ortho-Phenylphenol	C1=CC=C(C=C1)C2=CC=CC=C2O		C12H10O	170.21	1	1	High	0
#170	Reference	MCPP	CC1=C(C=CC(=C1)Cl)OC(C)C(=O)O		C10H11ClO3	214.65	3	1	High	0
#171	Reference	Propylparaben	CCCOC(=O)C1=CC=C(C=C1)O		C10H12O3	180.2	3	1	High	0
#172	Reference	Benzylparaben	C1=CC=C(C=C1)COC(=O)C2=CC=C(C=C2)O		C14H12O3	228.24	3	1	High	0
#173	Reference	Butylparaben	CCCCOC(=O)C1=CC=C(C=C1)O		C11H14O3	194.23	3	1	High	0
#174	Reference	Methylparaben	COC(=O)C1=CC=C(C=C1)O		C8H8O3	152.15	3	1	High	0
#175	Reference	p,p-dicofol	C1=CC(=CC=C1C(C2=CC=C(C=C2)Cl)(C(Cl)(Cl)Cl)O)Cl		C14H9Cl5O	370.49	1	1	High	1
#176	Reference	Anthracene	C1=CC=C2C=C3C=CC=CC3=CC2=C1		C14H10	178.23	0	0	Low	1
#177	Reference	Ethylparaben	CCOC(=O)C1=CC=C(C=C1)O		C9H10O3	166.17	3	1	High	0
#178	Reference	2,4-Dichlorophenol	C1=CC(=C(C=C1Cl)Cl)O		C6H4Cl2O	163	1	1	High	0
#179	Reference	4-tert-Octylphenol	CC(C)(C)CC(C)(C)C1=CC=C(C=C1)O		C14H22O	206.32	1	1	High	0
#180	Reference	Benzo[g,h,i]perylene	C1=CC2=C3C(=C1)C4=CC=CC5=C4C6=C(C=C5)C=CC(=C36)C=C2		C22H12	276.33	0	0	Low	1
#181	Reference	Indeno[1,2,3-cd]pyrene	C1=CC=C2C(=C1)C3=C4C2=CC5=CC=CC6=C5C4=C(C=C6)C=C3		C22H12	276.33	0	0	Low	1
#182	Reference	Benzo[b]fluoranthene	C1=CC=C2C3=C4C(=CC=C3)C5=CC=CC=C5C4=CC2=C1		C20H12	252.31	0	0	Low	1
#183	Reference	Fluoranthene	C1=CC=C2C(=C1)C3=CC=CC4=C3C2=CC=C4		C16H10	202.25	0	0	Low	1
#184	Reference	Benzo[k]fluoranthene	C1=CC=C2C=C3C4=CC=CC5=C4C(=CC=C5)C3=CC2=C1		C20H12	252.31	0	0	Low	1
#185	Reference	Fonofos	CCOP(=S)(CC)SC1=CC=CC=C1		C10H15OPS2	246.33	1	0	High	0
#186	Reference	Methyl tert-butyl ether	CC(C)(C)OC		C5H12O	88.15	1	0	High	0
#187	Reference	Mirex	C12(C3(C4(C5(C3(C(C1(C5(C2(C4(Cl)Cl)Cl)Cl)Cl)(Cl)Cl)Cl)Cl)Cl)Cl)Cl		C10Cl12	545.54	0	0	Low	2
#188	Reference	Et-PFOSA-AcOH	CCN(CC(=O)O)S(=O)(=O)C(C(C(C(C(C(C(C(F)(F)F)(F)F)(F)F)(F)F)(F)F)(F)F)(F)F)(F)F		C12H8F17NO4S	585.23	22	1	Low	1
#189	Reference	Chlorpyrifos-methyl	COP(=S)(OC)OC1=NC(=C(C=C1Cl)Cl)Cl		C7H7Cl3NO3PS	322.53	4	0	High	0
#190	Reference	Pyrene	C1=CC2=C3C(=C1)C=CC4=CC=CC(=C43)C=C2		C16H10	202.25	0	0	Low	1
#191	Reference	PCB-201	C1=C(C(=C(C(=C1Cl)Cl)Cl)C2=C(C(=CC(=C2Cl)Cl)Cl)Cl)Cl		C12H2Cl8	429.77	0	0	Low	1
#192	Reference	Permethrin	CC1(C(C1C(=O)OCC2=CC(=CC=C2)OC3=CC=CC=C3)C=C(Cl)Cl)C		C21H20Cl2O3	391.29	3	0	High	1
#193	Reference	cis-Permethrin	CC1([C@H]([C@H]1C(=O)OCC2=CC(=CC=C2)OC3=CC=CC=C3)C=C(Cl)Cl)C		C21H20Cl2O3	391.29	3	0	High	1
#194	Reference	trans-Permethrin	CC1([C@@H]([C@H]1C(=O)OCC2=CC(=CC=C2)OC3=CC=CC=C3)C=C(Cl)Cl)C		C21H20Cl2O3	391.29	3	0	High	1
#195	Reference	Musk xylene	CC1=C(C(=C(C(=C1[N+](=O)[O-])C(C)(C)C)[N+](=O)[O-])C)[N+](=O)[O-]		C12H15N3O6	297.26	6	0	Low	0
#196	Reference	PFHxS	C(C(C(C(F)(F)S(=O)(=O)O)(F)F)(F)F)(C(C(F)(F)F)(F)F)(F)F		C6HF13O3S	400.11	16	1	Low	0
#197	Reference	PFOSA	C(C(C(C(C(F)(F)S(=O)(=O)N)(F)F)(F)F)(F)F)(C(C(C(F)(F)F)(F)F)(F)F)(F)F		C8H2F17NO2S	499.14	20	1	Low	0
#198	Reference	AHTN	CC1CC(C2=C(C1(C)C)C=C(C(=C2)C(=O)C)C)(C)C		C18H26O	258.4	1	0	High	0
#199	Reference	HHCB	CC1COCC2=CC3=C(C=C12)C(C(C3(C)C)C)(C)C		C18H26O	258.4	1	0	High	1
#200	Reference	MEHHP	CCC(CCC(C)O)COC(=O)C1=CC=CC=C1C(=O)O		C16H22O5	294.34	5	2	High	0
#201	Reference	Endosulfan-a	C1[C@@H]2[C@H](COS(=O)O1)[C@@]3(C(=C([C@]2(C3(Cl)Cl)Cl)Cl)Cl)Cl		C9H6Cl6O3S	406.93	3	0	High	0
#202	Reference	Me-PFOSA-AcOH	CN(CC(=O)O)S(=O)(=O)C(C(C(C(C(C(C(C(F)(F)F)(F)F)(F)F)(F)F)(F)F)(F)F)(F)F)(F)F		C11H6F17NO4S	571.21	22	1	Low	1
Obs1	Cannabinoid		CCCCCC1=CC(=C2[C@@H]3C=C(CC[C@H]3C(OC2=C1)(C)C)C)O		C21H30O2	314.46	2	1	High	1
Obs2	Cannabinoid		CCCCCC1=CC2=C([C@@H]3C=C(CC[C@H]3C(O2)(C)C)C)C(=C1C(=O)O)O		C22H30O4	358.47	4	2	High	0
Obs3	Cannabinoid		CCCCCC1=CC(=C2[C@@H]3C=C(CC[C@H]3C(OC2=C1C(=O)O)(C)C)C)O		C22H30O4	358.47	4	2	High	0
Obs4	Cannabinoid		CCCCC1=CC(=C2[C@@H]3C=C(CC[C@H]3C(OC2=C1)(C)C)C)O		C20H28O2	300.44	2	1	High	1
Obs5	Cannabinoid		CCCCC1=CC2=C([C@@H]3C=C(CC[C@H]3C(O2)(C)C)C)C(=C1C(=O)O)O		C21H28O4	344.44	4	2	High	0
Obs6	Cannabinoid		CCCC1=CC(=C2[C@@H]3C=C(CC[C@H]3C(OC2=C1)(C)C)C)O		C19H26O2	286.41	2	1	High	0
Obs7	Cannabinoid		CCCC1=CC2=C([C@@H]3C=C(CC[C@H]3C(O2)(C)C)C)C(=C1C(=O)O)O		C20H26O4	330.42	4	2	High	0
Obs8	Cannabinoid		CC1=C[C@@H]2[C@@H](CC1)C(OC3=CC(=CC(=C23)O)C)(C)C		C17H22O2	258.36	2	1	High	0
Obs9	Cannabinoid		CC1=C[C@@H]2[C@@H](CC1)C(OC3=C2C(=C(C(=C3)C)C(=O)O)O)(C)C		C18H22O4	302.36	4	2	High	0
Obs10	Cannabinoid		CCCCCC1=CC2=C([C@@H]3C=C(CC[C@H]3C(O2)(C)C)C)C(=C1C=O)O		C22H30O3	342.47	3	1	High	0
Obs11	Cannabinoid		CCCCCC1=CC2=C([C@@H]3C=C(CC[C@H]3C(O2)(C)C)C)C(=C1C(=O)O[C@H]4[C@]5(CC[C@H](C5)C4(C)C)C)O		C32H46O4	494.71	4	1	Low	1
Obs12	Cannabinoid		CCCCCc1cc2c(c(O)c1C(=O)O[C@H]1C(C)(C)[C@@H]3CC[C@@]1(C)C3)[C@@H]1C=C(C)CC[C@H]1C(C)(C)O2		C32H46O4	494.71	4	1	Low	1
Obs13	Cannabinoid		CCCCCc1cc2c(c(O)c1C(=O)O[C@H]1C[C@H]3CC[C@@]1(C)C3(C)C)[C@@H]1C=C(C)CC[C@H]1C(C)(C)O2		C32H46O4	494.71	4	1	Low	1
Obs14	Cannabinoid		CCCCCc1cc2c(c(O)c1C(=O)O[C@H]1C[C@H]3CC[C@]1(C)C3(C)C)[C@@H]1C=C(C)CC[C@H]1C(C)(C)O2		C32H46O4	494.71	4	1	Low	1
Obs15	Cannabinoid		CCCCCc1cc2c(c(O)c1C(=O)OC(C)(C)C1CC=C(C)CC1)[C@@H]1C=C(C)CC[C@H]1C(C)(C)O2		C32H46O4	494.71	4	1	Low	1
Obs16	Cannabinoid		CCCCCc1cc2c(c(O)c1C(=O)OC1(C(C)C)CC=C(C)CC1)[C@@H]1C=C(C)CC[C@H]1C(C)(C)O2		C32H46O4	494.71	4	1	Low	1
Obs17	Cannabinoid		CCCCCc1cc2c(c(O)c1C(=O)OC1(C)CC[C@@H](C(C)C)C3C=C(C)CCC31)[C@@H]1C=C(C)CC[C@H]1C(C)(C)O2		C37H54O4	562.82	4	1	Low	2
Obs18	Cannabinoid		CCCCCc1cc2c(c(O)c1C(=O)OC(C)(C)[C@@H]1CC[C@@]3(C)CCCC(C)=C3C1)[C@@H]1C=C(C)CC[C@H]1C(C)(C)O2		C37H54O4	562.82	4	1	Low	2
Obs19	Cannabinoid		CCCCCc1cc(O)c2c(c1)OC(C)(C)[C@@H]1C[C@H](O)C(C)=C[C@@H]21		C21H30O3	330.46	3	2	High	0
Obs20	Cannabinoid		CCCCCc1cc(O)c2c(c1)OC(C)(C)[C@@H]1C[C@@H](O)C(C)=C[C@@H]21		C21H30O3	330.46	3	2	High	0
Obs21	Cannabinoid		CCCCCc1cc(O)c2c(c1)OC(C)(C)[C@@H]1CCC(OC(C)=O)=C[C@@H]21		C22H30O4	358.47	4	1	High	0
Obs22	Cannabinoid		CCCCCc1cc(O)c2c(c1)OC(C)(C)[C@@H]1CC(=O)C=C[C@@H]21		C20H26O3	314.42	3	1	High	0
Obs23	Cannabinoid		CCCCCC1=CC2=C([C@@H]3C=C(CC[C@H]3C(O2)(C)C)C)C(=C1CC4=C(C5=C(C=C4CCCCC)OC([C@H]6[C@H]5C=C(CC6)C)(C)C)O)O		C43H60O4	640.93	4	2	Low	2
Obs24	Cannabinoid		CCCCCCCc1cc(O)c2c(c1)OC(C)(C)[C@@H]1CCC(C)=C[C@@H]21		C23H34O2	342.51	2	1	High	1
Obs25	Cannabinoid		CCCCCCc1cc(O)c2c(c1)OC(C)(C)[C@@H]1CCC(C)=C[C@@H]21		C22H32O2	328.49	2	1	High	1
Obs26	Cannabinoid		CCCCCc1cc(O)c2c(c1)OC(C)(C)[C@@H]1CC=C(C)C[C@@H]21		C21H30O2	314.46	2	1	High	1
Obs27	Cannabinoid		CCCCCc1cc2c(c(O)c1C(=O)O)[C@@H]1CC(C)=CC[C@H]1C(C)(C)O2		C22H30O4	358.47	4	2	High	0
Obs28	Cannabinoid		CCCCCc1cc(O)c2c(c1)OC(C)(C)[C@@H]1CC=C(C)[C@H](O)[C@@H]21		C21H30O3	330.46	3	2	High	0
Obs29	Cannabinoid		CCCCCc1cc(O)c2c(c1)OC(C)(C)[C@@H]1CC=C(C)[C@@H](O)[C@@H]21		C21H30O3	330.46	3	2	High	0
Obs30	Cannabinoid		CCCCCc1cc(O)c2c(c1)OC(C)(C)[C@@H]1CC=C(C)C(=O)[C@@]21O		C21H28O4	344.44	4	2	High	0
Obs31	Cannabinoid		CCCCCC1=CC(=C(C(=C1)O)C/C=C(\C)/CCC=C(C)C)O		C21H32O2	316.48	2	2	High	1
Obs32	Cannabinoid		CCCCCC1=CC(=C(C(=C1C(=O)O)O)C/C=C(\C)/CCC=C(C)C)O		C22H32O4	360.49	4	3	High	1
Obs33	Cannabinoid		CCCCCC1=CC(=C(C(=C1)OC)C/C=C(\C)/CCC=C(C)C)O		C22H34O2	330.5	2	1	High	1
Obs34	Cannabinoid		CCCCCc1cc(OC)c(C/C=C(\C)CCC=C(C)C)c(O)c1C(=O)O		C23H34O4	374.51	4	2	High	1
Obs35	Cannabinoid		CCCC1=CC(=C(C(=C1)O)C/C=C(\C)/CCC=C(C)C)O		C19H28O2	288.42	2	2	High	1
Obs36	Cannabinoid		CCCc1cc(O)c(C/C=C(\C)CCC=C(C)C)c(O)c1C(=O)O		C20H28O4	332.43	4	3	High	0
Obs37	Cannabinoid		CCCCCC1=CC(=C(C(=C1C(=O)O)O)C/C=C(/C)\CCC=C(C)C)O		C22H32O4	360.49	4	3	High	1
Obs38	Cannabinoid		CCCCCc1cc(O)c(C/C=C(\C)CCC=C(C)C)c(OC(C)=O)c1O		C23H34O4	374.51	4	2	High	1
Obs39	Cannabinoid		CCCCCc1cc(O)c(C/C=C(\C)CCC=C(C)C)c(O)c1C(=O)OC(C)(C)[C@@H]1CC[C@@]2(C)CCCC(C)=C2C1		C37H56O4	564.84	4	2	Low	2
Obs40	Cannabinoid		CCCCCc1cc(O)c(C/C=C(\C)CCC=C(C)C)c(O)c1C(=O)O[C@@]1(C)CC[C@@H](C(C)C)C2C=C(C)CC[C@H]21		C37H56O4	564.84	4	2	Low	2
Obs41	Cannabinoid		CCCCCc1cc(O)c(C[C@@H]2O[C@@]2(C)CCC=C(C)C)c(O)c1C(=O)O		C22H32O5	376.49	5	3	High	0
Obs42	Cannabinoid		CCCCCc1cc(O)c(C[C@H]2O[C@]2(C)CCC=C(C)C)c(O)c1C(=O)O		C22H32O5	376.49	5	3	High	0
Obs43	Cannabinoid		CCCCCc1cc(O)c(C[C@@H]2O[C@]2(C)CCC=C(C)C)c(O)c1C(=O)O		C22H32O5	376.49	5	3	High	0
Obs44	Cannabinoid		CCCCCc1cc(O)c(C[C@H]2O[C@@]2(C)CCC=C(C)C)c(O)c1C(=O)O		C22H32O5	376.49	5	3	High	0
Obs45	Cannabinoid		CCCCCc1cc(O)c(C[C@@H]2O[C@@]2(C)CCC=C(C)C)c(O)c1		C21H32O3	332.48	3	2	High	0
Obs46	Cannabinoid		CCCCCc1cc(O)c(C[C@H]2O[C@]2(C)CCC=C(C)C)c(O)c1		C21H32O3	332.48	3	2	High	0
Obs47	Cannabinoid		CCCCCc1cc(O)c(C[C@@H]2O[C@]2(C)CCC=C(C)C)c(O)c1		C21H32O3	332.48	3	2	High	0
Obs48	Cannabinoid		CCCCCc1cc(O)c(C[C@H]2O[C@@]2(C)CCC=C(C)C)c(O)c1		C21H32O3	332.48	3	2	High	0
Obs49	Cannabinoid		CCCCCc1cc(O)c(C/C=C(\C)CCC(O)C(C)(C)O)c(O)c1		C21H34O4	350.49	4	4	High	0
Obs50	Cannabinoid		CCCCCC1=CC(=C(C(=C1)O)C/C=C(\C)/CC/C=C(\C)/CCC=C(C)C)O		C26H40O2	384.59	2	2	Low	1
Obs51	Cannabinoid		CCCCCC1=CC(=C(C(=C1)O)[C@@H]2C=C(CC[C@H]2C(=C)C)C)O		C21H30O2	314.46	2	2	High	1
Obs52	Cannabinoid		C=C(C)[C@@H]1CCC(C)=C[C@H]1c1c(O)cc(CCCCC)c(C(=O)O)c1O		C22H30O4	358.47	4	3	High	0
Obs53	Cannabinoid		C=C(C)[C@@H]1CCC(C)=C[C@H]1c1c(O)cc(CCCCC)cc1OC		C22H32O2	328.49	2	1	High	1
Obs54	Cannabinoid		C=C(C)[C@@H]1CCC(C)=C[C@H]1c1c(O)cc(CCCC)cc1O		C20H28O2	300.44	2	2	High	0
Obs55	Cannabinoid		C=C(C)[C@@H]1CCC(C)=C[C@H]1c1c(O)cc(CCC)cc1O		C19H26O2	286.41	2	2	High	0
Obs56	Cannabinoid		C=C(C)[C@@H]1CCC(C)=C[C@H]1c1c(O)cc(CCC)c(C(=O)O)c1O		C20H26O4	330.42	4	3	High	0
Obs57	Cannabinoid		C=C(C)[C@@H]1CCC(C)=C[C@H]1c1c(O)cc(C)cc1O		C17H22O2	258.36	2	2	High	0
Obs58	Cannabinoid		C=C(C)[C@@H]1CCC(C)=C[C@H]1c1c(O)cc(CCCCCC)cc1O		C22H32O2	328.49	2	2	High	1
Obs59	Cannabinoid		C=C(C)[C@@H]1CCC(C)=C[C@H]1c1c(O)cc(CCCCCCC)cc1O		C23H34O2	342.51	2	2	High	1
Obs60	Cannabinoid		C=C(C)C1CCC(C)=C[C@H]1c1c(O)cc(CCCCC)c(Cc2c(CCCCC)cc(O)c([C@@H]3C=C(C)CCC3C(=C)C)c2O)c1O		C43H60O4	640.93	4	4	Low	2
Obs61	Cannabinoid		C=C(C)c1ccc(C)cc1-c1c(O)cc(CCC)cc1O		C19H22O2	282.38	2	2	High	0
Obs62	Cannabinoid		C=C(C)c1ccc(C)cc1-c1c(O)cc(CCCCC)cc1O		C21H26O2	310.43	2	2	High	1
Obs63	Cannabinoid		C=C(C)[C@@H]1CC[C@](C)(O)[C@H]2Oc3cc(CCCCC)cc(O)c3[C@@H]12		C21H30O3	330.46	3	2	High	0
Obs64	Cannabinoid		C=C(C)[C@@H]1CC[C@](C)(O)[C@H]2Oc3c(C(=O)O)c(CCCCC)cc(O)c3[C@@H]12		C22H30O5	374.47	5	3	High	0
Obs65	Cannabinoid		C=C(C)[C@@H]1CC[C@](C)(O)[C@H]2Oc3cc(CCCCC)c(C(=O)O)c(O)c3[C@@H]12		C22H30O5	374.47	5	3	High	0
Obs66	Cannabinoid		C=C(C)[C@@H]1CC[C@](C)(O)[C@H]2Oc3cc(CCC)cc(O)c3[C@@H]12		C19H26O3	302.41	3	2	High	0
Obs67	Cannabinoid		C=C(C)[C@@H]1CC[C@](C)(O)[C@H]2Oc3cc(CCC)c(C(=O)O)c(O)c3[C@@H]12		C20H26O5	346.42	5	3	High	0
Obs68	Cannabinoid		CCCCCc1cc(O)c2c(c1)O[C@]1(C)CC[C@H]3[C@@H]1[C@@H]2C3(C)C		C21H30O2	314.46	2	1	High	1
Obs69	Cannabinoid		CCCCCc1cc2c(c(O)c1C(=O)O)[C@@H]1[C@H]3[C@H](CC[C@@]3(C)O2)C1(C)C		C22H30O4	358.47	4	2	High	0
Obs70	Cannabinoid		CCCc1cc(O)c2c(c1)O[C@]1(C)CC[C@H]3[C@@H]1[C@@H]2C3(C)C		C19H26O2	286.41	2	1	High	0
Obs71	Cannabinoid		CCCCCC1=CC(=C2C=CC(OC2=C1)(C)CCC=C(C)C)O		C21H30O2	314.46	2	1	High	1
Obs72	Cannabinoid		CCCCCC1=CC(=C2C=CC(OC2=C1)(C)CCC=C(C)C)O		C21H30O2	314.46	2	1	High	1
Obs73	Cannabinoid		CCCC1=CC(=C2C=CC(OC2=C1)(C)CCC=C(C)C)O		C19H26O2	286.41	2	1	High	0
Obs74	Cannabinoid		CCCC1=CC2=C(C=CC(O2)(C)CCC=C(C)C)C(=C1C(=O)O)O		C20H26O4	330.42	4	2	High	0
Obs75	Cannabinoid		CCCCCc1cc(O)c2c(c1OC(C)=O)OC(C)(CCC=C(C)C)C=C2		C23H32O4	372.5	4	1	High	0
Obs76	Cannabinoid		C=C(C)C(O)CCC1(C)C=Cc2c(O)cc(CCCCC)cc2O1		C21H30O3	330.46	3	2	High	0
Obs77	Cannabinoid		CCCCCc1cc(O)c2c(c1)OC(C)(CCC=C(C)C)C(O)C2		C21H32O3	332.48	3	2	High	0
Obs78	Cannabinoid		CCCc1cc(O)c2c(c1)OC(C)(C/C=C/C(C)C)C=C2		C19H26O2	286.41	2	1	High	0
Obs79	Cannabinoid		CCCCCc1cc(O)c2c(c1)OC(C)(C)c1ccc(C)cc1-2		C21H26O2	310.43	2	1	High	1
Obs80	Cannabinoid		CCCCCc1cc2c(c(O)c1C(=O)O)-c1cc(C)ccc1C(C)(C)O2		C22H26O4	354.44	4	2	High	0
Obs81	Cannabinoid		CCCCc1cc(O)c2c(c1)OC(C)(C)c1ccc(C)cc1-2		C20H24O2	296.4	2	1	High	0
Obs82	Cannabinoid		CCCc1cc(O)c2c(c1)OC(C)(C)c1ccc(C)cc1-2		C19H22O2	282.38	2	1	High	0
Obs83	Cannabinoid		CCc1cc(O)c2c(c1)OC(C)(C)c1ccc(C)cc1-2		C18H20O2	268.35	2	1	High	0
Obs84	Cannabinoid		Cc1cc(O)c2c(c1)OC(C)(C)c1ccc(C)cc1-2		C17H18O2	254.32	2	1	High	0
Obs85	Cannabinoid		CCCCCc1cc(OC)c2c(c1)OC(C)(C)c1ccc(C)cc1-2		C17H18O2	254.32	2	1	High	0
Obs86	Cannabinoid		CCCCCc1cc(O)c2c(c1)OC(C)(C)c1cc(O)c(C)cc1-2		C21H26O3	326.43	3	2	High	0
Obs87	Cannabinoid		CCCCCc1cc2c(c(O)c1C(=O)O)-c1cc(C)c(O)cc1C(C)(C)O2		C22H26O5	370.44	5	3	High	0
Obs88	Cannabinoid		CCCC[C@H](O)c1cc(O)c2c(c1)OC(C)(C)c1cc(O)c(C)cc1-2		C21H26O4	342.43	4	3	High	0
Obs89	Cannabinoid		CCCCCC1=CC2=C(C3=C(C=CC(=C3)C)C(O2)(C)C)C(=C1C(=O)OC4(CCC(=CC4)C)C(C)C)O		C32H42O4	490.67	4	1	Low	1
Obs90	Cannabinoid		CCCCCc1cc(O)c2c(c1)OC(C)(C)C1=C2[C@H](O)[C@@](C)(O)CC1		C21H30O4	346.46	4	3	High	0
Obs91	Cannabinoid		CCCCCc1cc(O)c2c(c1)OC(C)(C)C1=C2[C@@H](O)[C@](C)(O)CC1		C21H30O4	346.46	4	3	High	0
Obs92	Cannabinoid		CCCCCc1cc(O)c2c(c1)OC(C)(C)C1=C2[C@H](O)[C@](C)(O)CC1		C21H30O4	346.46	4	3	High	0
Obs93	Cannabinoid		CCCc1cc(O)c2c(c1)OC(C)(C)C1=C2[C@H](O)[C@@](C)(O)CC1		C19H26O4	318.41	4	3	High	0
Obs94	Cannabinoid		CCCCCc1cc(O)c2c(c1)OC(C)(C)C1=C2[C@H](OCC)[C@@](C)(O)CC1		C23H34O4	374.51	4	2	High	0
Obs95	Cannabinoid		CCCc1cc(O)c2c(c1)OC(C)(C)C1=C2[C@H](OCC)[C@@](C)(O)CC1		C21H30O4	346.46	4	2	High	0
Obs96	Cannabinoid		CCCCCc1cc(O)c2c(c1)OC(C)(C)C1=C2C(O)C(C)(O)C(O)C1		C21H30O5	362.46	5	4	High	0
Obs97	Cannabinoid		CCCCCc1cc(O)c2c(c1)OC(C)(C)C1=C2C(O)C(C)(OC(=O)c2c(CCCCC)cc(O)c([C@@H]3C=C(C)CC[C@H]3C(C)C)c2O)CC1		C43H60O7	688.93	7	4	Low	2
Obs98	Cannabinoid		C=C(C)c1ccc(C)c2oc3cc(CCCCC)cc(O)c3c12		C21H24O2	308.41	2	1	High	1
Obs99	Cannabinoid		CCCCCc1cc(O)c2c(c1)oc1c(C)ccc(C(C)C)c12		C21H26O2	310.43	2	1	High	1
Obs100	Cannabinoid		CCCc1cc(O)c2c(c1)oc1c(C)ccc(C(C)(C)O)c12		C19H22O3	298.38	3	2	High	0
Obs101	Cannabinoid		CCCCCc1cc(O)c2c(c1)OC(C)(C)C1=C2C(=O)C(C)CC1		C21H28O3	328.45	3	1	High	0
Obs102	Cannabinoid		CCCCCC1=CC2=C3[C@@H]4C[C@@](CC[C@@H]4C(O2)(C)C)(OC3=C1)C		C21H30O2	314.46	2	0	High	1
Obs103	Cannabinoid		CCCCCc1cc(O)c2c(c1)OC(C)(C)[C@@H]1CCC(C)=C[C@@H]21		C21H30O2	314.46	2	1	High	1
Obs104	Cannabinoid		CCCCCC1=CC2=C3C(=C1)OC(C(C3=CO2)CCC(=O)C)(C)C		C21H28O3	328.45	3	0	High	0
Obs105	Cannabinoid		CCCCCC1=CC(=C2[C@H]3[C@@H](CC[C@]([C@H]3O)(C)O)C(OC2=C1)(C)C)O		C21H32O4	348.48	4	3	High	0
Obs106	Cannabinoid		CCCCCc1cc(O)c2c(c1)OC(C)(C)[C@]1(O)C(O)CC(C)=C[C@@]21O		C21H30O5	362.46	5	4	High	0
Obs107	Cannabinoid		CCCCCc1cc(O)c2c(c1)OC(C)(C)C(CCC(C)=O)C2=O		C20H28O4	332.43	4	1	High	0
Obs108	Cannabinoid		CCCc1cc(O)c2c(c1)OC(C)(C)C(CCC(C)=O)C2=O		C18H24O4	304.38	4	1	High	0
Obs109	Cannabinoid		C=C(C)C1CCC2(C)CC1c1c(O)cc(CCC)cc1O2		C19H26O2	286.41	2	1	High	0
Obs110	Cannabinoid		C=C(C)C1CCC2(C)CC1c1c(O)cc(CCCCC)cc1O2		C21H30O2	314.46	2	1	High	1
Obs111	Cannabinoid		CCCCCc1cc(O)c2c(c1)OC(C)(C)[C@H]([C@H](O)CCC(C)=O)C2=O		C21H30O5	362.46	5	2	High	0
Obs112	Cannabinoid		CCCCCc1cc(O)c2c(c1)OC(C)(C)[C@@H](CCC(=O)C(C)=O)C2=O		C21H28O5	360.44	5	1	High	0
Obs113	Cannabinoid		CCCCCc1cc2c3c(c1)OC(C)(C)[C@H](CCC=C(C)O2)C3=O		C21H28O3	328.45	3	0	High	0
Obs114	Cannabinoid		CCCCCc1cc2c3c(coc3c1C(=O)O)[C@@H](CCC(C)=O)C(C)(C)O2		C22H28O5	372.45	5	1	High	0
Obs115	Cannabinoid		CCCCCc1c(C/C=C(\C)CCC=C(C)C)c(O)cc(O)c1OC(C)=O		C23H34O4	374.51	4	2	High	1
Obs116	Cannabinoid		CCCCCC1=C(C/C=C(\C)CCC=C(C)C)C(=O)C=C(O)C1=O		C21H30O3	330.46	3	1	High	0
Obs117	Cannabinoid		CCCCCC1=CC(=O)C(=C(C1=O)OC(=O)C)C/C=C(\C)/CCC=C(C)C		C23H32O4	372.5	4	0	High	0
Obs118	Cannabinoid		CCCCCC1=CC(=C(C(=C1)O)[C@@H]2[C@@H](C[C@H]([C@@H]2O)C(=O)C)C(=C)C)O		C21H30O4	346.46	4	3	High	0
Obs119	Cannabinoid		C=C1COc2cc(CCCCC)cc3oc4c(C)ccc1c4c23		C21H22O2	306.4	2	0	High	1
Obs120	Cannabinoid		C=C1CC[C@@H]2[C@H](c3c(O)cc(CCCCC)cc3OC2(C)C)[C@H]1O		C21H30O3	330.46	3	2	High	0
Obs121	Cannabinoid		CCCCCc1cc(O)c2c(c1)OC(C)(C)[C@@H]1CC[C@@]3(C)O[C@H]3[C@@H]21		C21H30O3	330.46	3	1	High	0
Obs122	Cannabinoid		CCCCCc1cc(O)c2c(c1)OC(C)(C)[C@@H]1CC[C@](C)(O)C[C@@H]21		C21H32O3	332.48	3	2	High	0
Obs123	Cannabinoid		CCCCCc1cc(O)c2c(c1)OC(C)(C)[C@@H]1C(=O)C[C@](C)(O)C[C@@H]21		C21H30O4	346.46	4	2	High	0
Obs124	Cannabinoid		CCCCCc1cc(O)c2c(c1)OC(C)(C)[C@@H]1CC[C@@H](C)[C@H](O)[C@@H]21		C21H32O3	332.48	3	2	High	0
Obs125	Cannabinoid		CCCCCc1cc(O)c2c(c1)OC(C)(C)[C@@H]1CC[C@H](C)C[C@@]21O		C21H32O3	332.48	3	2	High	0
Obs126	Cannabinoid		CCCCCc1cc(O)c2c(c1)OC(C)(C)C1=C2C(=O)[C@@](C)(O)CC1		C21H28O4	344.44	4	2	High	0

## Sheet: CI_Reference_Descriptors
No.	Name	SMILES	MW	nHD	TPSA	nRot	Flex	nStereo	Fsp3	logP	mp	bp	pka_acidic	pka_basic	caco2	MDCK	PAMPA	logVDss	Fu	CI obs	MLR	BT	SVR	ANN1	ANN2	ANN3	ANN4	ANN5
1	Acipimox	Cc1cnc(C(=O)O)c[n+]1[O-]	154.04	1	77.13	1	0.142857	0	0.167	-0.163019	167.317	263.73	2.7319	1.64847	-5.60883	-4.61158	0.983869	-0.478562	80.029	0.25	0.323965	0.27003	0.343826	0.258739	0.28577	0.30893	0.333401	0.28437
2	Alfentanil	CCC(=O)N(c1ccccc1)C1(COC)CCN(CCn2nnn(CC)c2=O)CC1	416.25	0	85.49	10	0.526316	0	0.619	2.44458	141.871	269.726	8.33904	7.26199	-5.41479	-4.83552	0.0221818	-0.36238	9.16206	0.75	0.440752	0.626342	0.504129	0.555844	0.553656	0.56165	0.599396	0.486106
3	Betamethasone	C[C@H]1C[C@H]2[C@@H]3CCC4=CC(=O)C=C[C@@]4([C@]3([C@H](C[C@@]2([C@]1(C(=O)CO)O)C)O)F)C	392.2	3	94.83	2	0.0909091	8	0.727	1.28843	242.646	325.318	7.15731	3.03611	-4.90897	-4.69232	0.626728	0.0475036	28.9716	0.41	0.520599	0.660994	0.500825	0.489888	0.517523	0.444529	0.466967	0.590483
4	Biotin	O=C(O)CCCCC1SCC2NC(=O)NC21	244.09	3	78.43	5	0.454545	3	0.8	0.558774	184.786	291.724	5.10037	5.16128	-5.42759	-5.07752	0.979575	-0.496391	79.3595	0.35	0.300398	0.286936	0.32032	0.30074	0.306656	0.273494	0.292423	0.311155
5	Buprenorphine	COC12CCC3(CC1C(C)(O)C(C)(C)C)C1Cc4ccc(O)c5c4C3(CCN1CC1CC1)C2O5	467.3	2	62.16	5	0.178571	7	0.793	3.98975	220.367	332.872	9.94515	8.21582	-4.93577	-4.83128	0.12778	0.617531	19.0426	0.29	0.578192	0.738125	0.582728	0.730434	0.677418	0.693408	0.708378	0.699651
6	Cefoperazone	CCN1CCN(C(=O)NC(C(=O)NC2C(=O)N3C(C(=O)O)=C(CSc4nnnn4C)CSC23)c2ccc(O)cc2)C(=O)C1=O	645.14	4	220.26	12	0.375	3	0.4	-0.390546	176.034	289.632	3.4698	2.28596	-6.34604	-5.5454	0.997875	-0.813123	17.0819	0.04	-0.0623935	0.0079175	-0.00270705	0.122852	0.102365	0.0583071	0.0665092	0.0426672
7	Cefpirome	CON=C(C(=O)NC1C(=O)N2C(C(=O)[O-])=C(C[n+]3cccc4c3CCC4)CSC12)c1csc(N)n1	514.11	3	153.92	8	0.285714	2	0.364	-0.48738	161.009	338.842	10.4272	5.13239	-5.80552	-5.21968	0.924062	-0.449203	71.5337	0.2	0.17529	0.222982	0.221632	0.16053	0.177806	0.129237	0.140482	0.149085
8	L-Leucine	CC(C)CC(N)C(=O)O	131.09	3	63.32	3	3	1	0.833	-1.54486	290.132	269.455	3.52263	6.12577	-4.97524	-4.06429	0.962352	-0.0303958	88.4038	0.62	0.388784	0.553102	0.348023	0.535577	0.53598	0.446064	0.4976	0.508614
9	Lidocaine	CCN(CC)CC(=O)Nc1c(C)cccc1C	234.17	1	32.34	6	0.857143	0	0.5	2.44942	63.4631	278.345	9.70474	7.59972	-4.75333	-4.61359	0.00088481	0.289066	28.8814	0.91	0.745232	0.894561	0.820857	0.806843	0.808848	0.81551	0.8293	0.887144
10	Clavulanic acid	O=C(O)C1C(=CCO)OC2CC(=O)N21	199.05	2	87.07	2	0.181818	2	0.5	-0.780739	125.8	239.26	3.23526	4.4788	-5.75007	-4.63736	0.996475	-0.64375	91.8884	0.06	0.294969	0.0926454	0.338599	0.194942	0.220783	0.222904	0.235343	0.218939
11	Cocaethylene	CCOC(=O)[C@H]1[C@@H](OC(=O)c2ccccc2)C[C@@H]2CC[C@H]1N2C	317.16	0	55.84	6	0.352941	4	0.556	2.1603	114.371	291.242	10.4669	8.39263	-4.98546	-4.73053	0.302476	0.225461	46.3669	0.78	0.587291	0.601752	0.640996	0.775929	0.74954	0.77616	0.817325	0.678343
12	Cocaine	COC(=O)C1C(OC(=O)c2ccccc2)CC2CCC1N2C	303.15	0	55.84	5	0.294118	4	0.529	2.15451	63.434	239.787	9.1849	8.5868	-4.77023	-4.61729	0.629803	0.270865	45.5864	0.88	0.634106	0.894486	0.70031	0.857289	0.784832	0.860928	0.883082	0.73767
13	Cortisone	CC12CCC(=O)C=C1CCC1C2C(=O)CC2(C)C1CCC2(O)C(=O)CO	360.19	2	91.67	2	0.0869565	6	0.762	1.15233	232.113	318.862	7.19609	2.73495	-4.38331	-4.73884	0.266194	-0.403664	14.4083	0.74	0.743944	0.731179	0.723368	0.727452	0.826856	0.803122	0.786257	0.791689
14	Creatinine	CN1CC(=O)NC1=N	113.06	2	56.19	0	0	0	0.5	-2.24293	239.42	270.721	9.67451	7.52827	-5.84022	-4.84845	0.774605	-0.0183782	90.0843	0.31	0.266652	0.262629	0.257975	0.28299	0.294837	0.365211	0.356314	0.316524
15	D4T	Cc1cn([C@H]2C=C[C@@H](CO)O2)c(=O)[nH]c1=O	224.08	2	84.32	2	0.153846	2	0.4	-0.926287	164.211	283.25	8.92168	4.24188	-5.33461	-5.31025	0.933784	-0.16632	97.361	0.24	0.396334	0.588463	0.415957	0.335063	0.353548	0.360548	0.381012	0.371695
16	DDE	ClC(Cl)=C(c1ccc(Cl)cc1)c1ccc(Cl)cc1	315.94	0	0	2	0.153846	0	0	6.14911	89.8844	372.822	10.7718	1.97673	-4.6306	-4.81915	0.713693	0.579038	0.905712	0.61	0.685638	0.687294	0.728221	0.894458	0.846395	0.909228	0.909364	0.692771
17	Dexamethasone	C[C@@H]1C[C@H]2[C@@H]3CCC4=CC(=O)C=C[C@@]4([C@]3([C@H](C[C@@]2([C@]1(C(=O)CO)O)C)O)F)C	392.2	3	94.83	2	0.0909091	8	0.727	1.32115	260.01	321.664	7.46383	2.9648	-4.91055	-4.71523	0.32471	-0.00161608	28.2188	0.37	0.566935	0.522703	0.542765	0.605073	0.584686	0.555768	0.601847	0.668119
18	Dichlorobenzene	Clc1ccccc1Cl	145.97	0	0	0	0	0	0	3.39014	-17.9308	171.148	8.73861	5.25836	-4.56023	-4.72579	0.100618	0.197131	1.13233	0.98	0.929476	0.930152	1.02026	0.844864	0.851031	0.835388	0.904865	0.931186
19	Diclofenac	O=C(O)Cc1ccccc1Nc1c(Cl)cccc1Cl	295.02	2	49.33	4	0.307692	0	0.071	4.58238	169.444	358.537	5.02574	-0.388874	-4.26758	-4.45175	0.61619	-0.745742	0.278657	0.79	0.719612	0.754379	0.726664	0.756774	0.817703	0.841424	0.8227	0.784437
20	Ethanol	CCO	46.04	1	20.23	0	0	0	1	-0.266842	-97.1561	87.0896	16.1043	5.70818	-4.53144	-4.68097	0.47616	-0.151151	96.4477	1.07	0.918762	0.890727	1.04032	1.03272	1.08174	0.983783	0.975662	1.0527
21	Fenoterol	CC(Cc1ccc(O)cc1)NCC(O)c1cc(O)cc(O)c1	303.15	5	92.95	6	0.5	2	0.294	1.09222	120.342	257.442	9.75404	8.77641	-5.4791	-4.87006	0.991802	0.032474	51.1857	0.1	0.312107	0.0905239	0.364438	0.232368	0.239014	0.193282	0.216709	0.273133
22	Ganciclovir	Nc1nc2c(ncn2COC(CO)CO)c(=O)[nH]1	255.1	5	139.28	5	0.454545	0	0.444	-1.71549	242.015	365.968	9.49523	4.12564	-5.98164	-5.09149	0.999097	-0.0123614	99.491	0.17	0.103436	0.190488	0.107555	0.218437	0.231613	0.202084	0.179757	0.169532
23	Hydralazine	NNc1nncc2ccccc12	160.07	3	63.83	1	0.0909091	0	0	1.05215	172.091	334.233	9.31705	5.4004	-5.10914	-4.68815	0.389679	0.14396	23.5797	0.61	0.574997	0.596153	0.590261	0.656644	0.671704	0.666042	0.691362	0.593518
24	Indinavir	CC(C)(C)NC(=O)[C@@H]1CN(Cc2cccnc2)CCN1C[C@@H](O)C[C@@H](Cc1ccccc1)C(=O)N[C@H]1c2ccccc2C[C@H]1O	613.36	4	118.03	14	0.466667	5	0.472	2.48968	191.434	310.009	8.63813	7.33002	-5.25752	-4.84727	0.145764	-0.153612	32.2521	0.39	0.363719	0.409365	0.411814	0.365232	0.317021	0.319441	0.363477	0.448497
25	L-acethylmethadol	CCC(OC(C)=O)C(CC(C)N(C)C)(c1ccccc1)c1ccccc1	353.24	0	29.54	9	0.692308	2	0.435	4.18883	99.2343	301.592	9.15043	7.97726	-4.75207	-4.55904	0.00529053	0.97773	19.8337	0.95	0.673126	0.827489	0.741005	0.748765	0.777118	0.794722	0.779302	0.873933
26	Lamivudine	Nc1ccn(C2CSC(CO)O2)c(=O)n1	229.05	3	90.37	2	0.166667	2	0.5	-1.02395	182.376	303.231	9.56777	3.65968	-5.63682	-5.12352	0.77097	0.150208	62.0376	0.23	0.331524	0.221273	0.350287	0.24552	0.289223	0.323153	0.315145	0.319179
27	Lysine	NCCCCC(N)C(=O)O	146.11	5	89.34	5	5	1	0.833	-3.30308	159.025	322.725	5.43833	8.83697	-5.85573	-5.43645	0.985827	-0.236038	99.4085	0.35	0.197811	0.263547	0.236934	0.177673	0.195487	0.170471	0.170363	0.165576
28	Lopinavir	Cc1cccc(C)c1OCC(=O)NC(Cc1ccccc1)C(O)CC(Cc1ccccc1)NC(=O)C(C(C)C)N1CCCNC1=O	628.36	4	120	17	0.62963	4	0.432	3.31564	118.357	295.828	7.89814	5.55905	-5.06393	-4.56301	0.00631191	-0.515187	1.45637	0.73	0.447514	0.532528	0.534682	0.602814	0.597726	0.650027	0.580174	0.611512
29	Meropenem	C[C@@H](O)[C@H]1C(=O)N2C(C(=O)O)=C(S[C@@H]3CN[C@H](C(=O)N(C)C)C3)[C@H](C)[C@H]12	383.15	3	110.18	6	0.375	6	0.706	-0.368846	196.094	281.777	4.52719	5.83446	-5.70914	-5.15903	0.998537	-0.616629	96.3521	0.08	0.195011	0.118126	0.217533	0.224906	0.245152	0.20255	0.203676	0.205264
30	Metacroplamide	CCN(CC)CCNC(=O)c1cc(Cl)c(N)cc1OC	299.14	3	67.59	8	1.14286	0	0.5	2.45889	132.107	303.828	7.46778	5.78733	-4.66097	-4.74533	0.072815	0.493229	63.238	0.4	0.678541	0.564872	0.726538	0.74531	0.795623	0.796968	0.785433	0.851546
31	Metformin	CN(C)C(=N)NC(=N)N	129.1	5	88.99	3	1.5	0	0.5	-1.7123	137.474	247.943	7.70396	9.91198	-5.99205	-5.23646	0.954566	-0.114515	94.7858	0.34	0.212154	0.266219	0.258178	0.167104	0.171338	0.171729	0.166167	0.152671
32	Methadone	CCC(=O)C(CC(C)N(C)C)(c1ccccc1)c1ccccc1	309.21	0	20.31	7	0.538462	1	0.381	3.68498	112.452	279.106	9.45605	8.28663	-4.69093	-4.55388	0.0354021	0.657364	13.685	0.83	0.706638	0.705464	0.761609	0.774943	0.808873	0.805645	0.808514	0.858291
33	Naloxone	C=CCN1CCC23c4c5ccc(O)c4OC2C(=O)CCC3(O)C1C5	327.15	2	70	2	0.0833333	4	0.526	1.86836	177.174	295.474	9.57686	8.33897	-4.5998	-4.72069	0.133228	0.25077	37.4159	0.64	0.747196	0.682063	0.75659	0.850235	0.885721	0.826294	0.843854	0.789098
34	Nicotine	CN1CCCC1c1cccnc1	162.12	0	16.13	1	0.0909091	1	0.5	1.04162	-63.0259	222.734	11.8833	7.09404	-4.72215	-4.92446	0.401848	0.406608	102.684	0.93	0.841122	0.862442	0.954457	1.03249	1.06254	0.992954	0.972326	0.943201
35	Oseltamivir	CCOC(=O)C1=CC(OC(CC)CC)C(NC(C)=O)C(N)C1	312.2	3	90.65	9	1.125	3	0.75	0.741701	112.552	258.35	9.9624	8.52797	-5.54515	-4.90791	0.532597	0.120685	75.3967	0.13	0.341156	0.226242	0.411582	0.185334	0.223222	0.193579	0.170551	0.310011
36	Hydroxyphenytoin	O=C1NC(=O)C(c2ccccc2)(c2ccc(O)cc2)N1	268.08	3	78.43	2	0.105263	1	0.067	1.56624	245.596	313.907	7.98531	5.32826	-5.58472	-4.70322	0.741356	-0.405113	5.0353	0.52	0.308488	0.258037	0.298348	0.313248	0.35258	0.37548	0.370362	0.374156
37	Pentamidine	N=C(N)c1ccc(OCCCCCOc2ccc(C(=N)N)cc2)cc1	340.19	6	118.2	10	0.714286	0	0.263	0.22589	157.888	304.297	8.22602	8.09998	-5.99019	-5.09227	0.908529	2.00201	32.6604	0.04	0.097703	0.106145	0.154508	0.123751	0.129087	0.0737563	0.096879	0.0830406
38	Phenobarbitone	CCC1(c2ccccc2)C(=O)NC(=O)NC1=O	232.08	2	75.27	2	0.133333	0	0.25	1.29491	187.962	304.02	7.64705	2.83949	-4.65733	-4.60624	0.846402	-0.242512	49.9735	0.52	0.585305	0.60489	0.583017	0.607108	0.588831	0.569885	0.584711	0.599251
39	Propofol	CC(C)c1cccc(C(C)C)c1O	178.14	1	20.23	2	0.333333	0	0.5	3.58581	16.372	245.715	10.4697	4.39211	-4.73517	-4.71239	0.0145248	0.744771	1.51134	0.51	0.842684	0.753596	0.927793	0.867367	0.837074	0.833423	0.881015	0.890926
40	Pyridoxal	Cc1ncc(CO)c(C=O)c1O	167.06	2	70.42	2	0.285714	0	0.25	0.260637	162.395	296.378	8.42253	4.84757	-5.09263	-4.73595	0.833663	-0.268193	64.4389	0.37	0.484284	0.491372	0.501451	0.442273	0.448552	0.442063	0.42895	0.476208
41	Pyridoxal 5'-fosfate	Cc1ncc(COP(=O)(O)O)c(C=O)c1O	247.02	3	116.95	4	0.5	0	0.25	0.0588562	266.072	338.73	5.56153	4.10212	-5.67414	-4.91896	0.712673	-0.147986	40.7401	0.07	0.24378	0.206808	0.231967	0.288514	0.330471	0.331669	0.310758	0.339089
42	Pyridoxine	Cc1ncc(CO)c(CO)c1O	169.07	3	73.58	2	0.333333	0	0.375	-0.653871	132.085	296.929	8.92575	5.14067	-4.98611	-4.78008	0.968501	-0.174448	90.1179	0.56	0.508447	0.470767	0.535757	0.48883	0.459174	0.453869	0.447234	0.478514
43	Pyrimethamine	CCc1nc(N)nc(N)c1-c1ccc(Cl)cc1	248.08	4	77.82	2	0.166667	0	0.167	2.36816	210.306	301.833	10.9373	5.26481	-4.90775	-4.69299	0.11623	-0.323073	12.8216	1	0.642225	0.73116	0.642552	0.851809	0.797067	0.773218	0.786981	0.715216
44	Quabain	CC1OC(OC2CC(O)C3(CO)C4C(O)CC5(C)C(C6=CC(=O)OC6)CCC5(O)C4CCC3(O)C2)C(O)C(O)C1O	584.28	8	206.6	4	0.125	15	0.897	-1.77282	210.242	350.454	6.31945	5.12799	-6.94831	-5.12975	1	-0.63416	82.7781	0.07	-0.127978	0.180923	-0.0949444	0.231321	0.112835	0.115097	0.0716393	0.044721
45	Riboflavin	Cc1cc2nc3c(=O)[nH]c(=O)nc-3n(CC(O)C(O)C(O)CO)c2cc1C	376.14	5	161.56	5	0.277778	3	0.412	-1.37735	253.944	350.069	4.94098	3.29936	-5.29636	-5.09828	0.927227	-0.160529	44.7555	0.69	0.299708	0.662407	0.28689	0.404451	0.40241	0.351705	0.371249	0.393415
46	Rifabutin	COC1C=COC2(C)Oc3c(C)c(O)c4c(O)c(c5c(c4c3C2=O)NC2(CCN(CC(C)C)CC2)N=5)=NC(=O)C(C)=CC=CC(C)C(O)C(C)C(O)C(C)C(OC(C)=O)C1C	846.44	5	209.04	5	0.108696	9	0.587	2.08719	221.239	319.206	7.19014	7.21375	-5.48971	-4.78816	0.987197	0.313607	23.3501	0.37	0.256701	0.220954	0.261351	0.31515	0.324892	0.288175	0.301583	0.301904
47	Ritodrine	C[C@H](NCCc1ccc(O)cc1)[C@H](O)c1ccc(O)cc1	287.15	4	72.72	6	0.5	2	0.294	1.37972	133.269	262.754	9.58726	8.4298	-5.26857	-4.76859	0.732017	0.766766	56.4911	0.1	0.412236	0.422057	0.457851	0.324573	0.329595	0.311086	0.279637	0.426216
48	Ritonavir	CC(C)c1nc(CN(C)C(=O)N[C@H](C(=O)N[C@@H](Cc2ccccc2)C[C@H](O)[C@H](Cc2ccccc2)NC(=O)OCc2cncs2)C(C)C)cs1	720.31	4	145.78	22	0.88	4	0.432	4.60356	132.193	353.752	9.35549	4.56657	-5.51872	-4.78479	1.97092e-05	-0.14297	1.42974	0.09	0.234327	0.167502	0.337484	0.205475	0.212609	0.161044	0.214953	0.124691
49	Rosiglitazone	CN(CCOc1ccc(CC2SC(=O)NC2=O)cc1)c1ccccn1	357.11	1	71.53	7	0.368421	1	0.278	2.50315	155.026	312.162	8.70527	4.62623	-5.16914	-4.66252	0.818646	-0.574569	0.249979	0.2	0.392449	0.476599	0.428348	0.355256	0.323085	0.284698	0.280812	0.436213
50	Salbutamol	CC(C)(C)NCC(O)c1ccc(O)c(CO)c1	239.15	4	72.72	5	0.833333	1	0.538	0.314397	128.869	237.91	9.39663	8.85039	-4.96985	-4.72364	0.930222	0.241018	80.9634	0.4	0.475487	0.58365	0.512696	0.474881	0.412698	0.388666	0.371227	0.506379
51	Saquinavir	CC(C)(C)NC(=O)[C@@H]1C[C@@H]2CCCC[C@@H]2CN1C[C@@H](O)[C@H](Cc1ccccc1)NC(=O)[C@H](CC(N)=O)NC(=O)c1ccc2ccccc2n1	670.38	6	166.75	16	0.5	6	0.5	3.51079	153.747	293.841	8.38638	7.26443	-6.0589	-4.95615	0.00962428	0.819792	0.895732	0.05	0.161797	0.174931	0.248311	-0.0433826	-0.00117667	-0.0964211	0.0737591	0.0752257
52	S-ketoprofen	CC(C(=O)O)c1cccc(C(=O)c2ccccc2)c1	254.09	1	54.37	4	0.285714	1	0.125	3.17227	107.702	297.127	4.15201	2.32947	-4.64997	-4.47486	0.986932	-0.947569	0.714262	0.39	0.583575	0.560674	0.621065	0.685328	0.562598	0.584904	0.539619	0.625206
53	SR49059	COc1ccc(S(=O)(=O)N2c3ccc(Cl)cc3C(O)(c3ccccc3Cl)C2C(=O)N2CCCC2C(N)=O)cc1OC	619.09	3	139.47	8	0.258065	3	0.286	2.32819	180.096	307.846	7.7259	5.24659	-5.3954	-5.02996	0.130602	-0.0305163	2.03383	0.31	0.430333	0.599312	0.469502	0.46141	0.462309	0.442335	0.467838	0.497083
54	Sufentanil	CCC(=O)N(c1ccccc1)C1(COC)CCN(CCc2cccs2)CC1	386.2	0	32.78	9	0.5	0	0.5	3.7872	185.728	293.926	9.88229	7.99375	-5.28831	-4.66642	0.00128653	-0.301144	7.8223	0.66	0.465657	0.652602	0.504577	0.612936	0.56893	0.582024	0.614146	0.565512
55	Sulindac	CC1=C(CC(=O)O)c2cc(F)ccc2C1=Cc1ccc([S+](C)[O-])cc1	356.09	1	60.36	4	0.222222	1	0.15	2.46377	177.555	314.499	5.61178	4.31977	-5.71797	-4.87979	0.874615	0.219674	7.39929	0.47	0.260726	0.328463	0.28752	0.210904	0.241427	0.24335	0.239803	0.244936
56	Sulindac sulfide	CSc1ccc(C=C2C(C)=C(CC(=O)O)c3cc(F)ccc32)cc1	340.09	1	37.3	4	0.222222	0	0.15	4.61905	134.994	317.498	5.28913	2.04732	-5.27811	-4.96297	0.85041	0.206841	5.36487	0.81	0.416819	0.648458	0.45497	0.329059	0.341917	0.331088	0.321995	0.402165
57	Theophylline	Cn1c(=O)c2nc[nH]c2n(C)c1=O	180.06	1	72.68	0	0	0	0.286	0.285947	209.991	292.725	6.31027	2.93586	-4.32988	-4.59679	0.599168	-0.192726	45.977	0.8	0.740673	0.747301	0.719789	0.755824	0.840387	0.831883	0.826126	0.720312
58	Thiopental	CCCC(C)C1(CC)C(=O)NC(=S)NC1=O	242.11	2	58.2	4	0.444444	1	0.727	2.82541	144.942	323.925	5.92774	3.00111	-4.73463	-4.82448	0.588711	-0.025472	49.7544	0.95	0.611903	0.737179	0.638669	0.732332	0.688194	0.734729	0.789398	0.672102
59	Ticarcillin	CC1(C)SC2C(NC(=O)C(C(=O)O)c3ccsc3)C(=O)N2C1C(=O)O	384.04	3	124.01	6	0.352941	4	0.467	0.749573	179.903	271.705	2.85031	2.03099	-6.12406	-5.25974	0.999578	-0.760888	51.9364	0.04	0.0905625	0.106758	0.127822	0.162755	0.16084	0.132224	0.117874	0.0978016
60	Trovafloxacin	NC1C2CN(c3nc4c(cc3F)c(=O)c(C(=O)O)cn4-c3ccc(F)cc3F)CC12	416.11	3	101.45	3	0.115385	2	0.25	0.531228	236.392	278.201	3.6829	5.41496	-5.67355	-4.71759	0.940112	0.172611	15.8588	0.19	0.235787	0.208742	0.231949	0.285858	0.309044	0.310118	0.313814	0.289108
61	Urea	NC(N)=O	60.03	4	69.11	0	0	0	0	-1.967	113.112	225.778	13.3342	1.13066	-5.31229	-2.76661	0.872652	-0.23528	96.3849	0.32	0.480797	0.656533	0.518003	0.348695	0.39445	0.427815	0.41331	0.398701
62	Valproic acid	CCCC(CCC)C(=O)O	144.12	1	37.3	5	5	0	0.875	2.49081	-8.08893	224.358	4.80926	5.35332	-4.36502	-4.66827	0.939968	-0.129459	9.65548	0.95	0.735446	0.860134	0.822891	1.12087	0.949147	1.05572	0.980481	1.0493
63	Vinblastine	CCC1(O)CC2CN(CCc3c([nH]c4ccccc34)C(C(=O)OC)(c3cc4c(cc3OC)N(C)C3C(O)(C(=O)OC)C(OC(C)=O)C5(CC)C=CCN6CCC43C65)C2)C1	810.42	3	154.1	10	0.208333	10	0.587	3.91281	197.687	333.918	10.3076	7.67207	-5.10673	-4.92768	0.0676723	0.462058	19.5517	0.31	0.479342	0.377156	0.511669	0.604973	0.555054	0.590084	0.610644	0.61932
64	Zalcitabine	Nc1ccn(C2CCC(CO)O2)c(=O)n1	211.1	3	90.37	2	0.166667	2	0.556	-1.32703	185.534	304.26	10.4161	3.49355	-5.6133	-5.08021	0.71989	-0.0926653	93.2307	0.22	0.345823	0.206036	0.363313	0.252588	0.301988	0.334565	0.321318	0.339909
65	Abacavir	Nc1nc(NC2CC2)c2ncn(C3C=CC(CO)C3)c2n1	286.15	4	101.88	4	0.222222	2	0.5	0.696732	197.353	315.236	9.58072	5.79258	-5.7243	-5.07701	0.668397	-0.02438	52.2733	0.47	0.28547	0.315446	0.305803	0.20932	0.256169	0.27409	0.253142	0.293239
66	Acyclovir	Nc1nc2c(ncn2COCCO)c(=O)[nH]1	225.09	4	119.05	4	0.363636	0	0.375	-1.57896	255.999	350.467	9.97297	3.69462	-6.00566	-5.36111	0.505244	-0.201525	79.0688	0.17	0.198815	0.271852	0.199802	0.220105	0.239467	0.275357	0.225349	0.266134
67	Alanine	CC(N)C(=O)O	89.05	3	63.32	1	1	1	0.667	-2.83643	221.598	239.578	3.68252	6.3378	-5.48778	-2.03391	0.933706	-0.033219	86.8706	0.3	0.330205	0.312756	0.324143	0.339634	0.360758	0.386831	0.413768	0.354728
68	Amprenavir	CC(C)CN(CC(O)C(Cc1ccccc1)NC(=O)OC1CCOC1)S(=O)(=O)c1ccc(N)cc1	505.22	4	131.19	13	0.65	3	0.48	2.2488	140.201	314.176	8.62564	5.00695	-5.21875	-4.79449	0.000930598	-0.0908309	10.2129	0.38	0.453397	0.472792	0.522542	0.613371	0.58625	0.62363	0.617842	0.553136
69	Azidothymidine	Cc1cn(C2CC(N=[N+]=[N-])C(CO)O2)c(=O)[nH]c1=O	267.1	2	133.08	3	0.2	3	0.6	-0.109296	133.296	262.379	8.45118	3.77602	-5.21269	-5.01533	0.984155	-0.443047	77.541	0.29	0.425894	0.366437	0.459364	0.364417	0.359065	0.345832	0.364217	0.39533
70	Ceftizoxime	CON=C(C(=O)NC1C(=O)N2C(C(=O)O)=CCSC12)c1csc(N)n1	383.04	4	147.21	6	0.333333	2	0.308	-0.00744761	193.833	320.413	5.20946	2.09214	-6.05416	-5.334	0.98406	-0.694078	63.0409	0.12	0.103473	0.12272	0.133406	0.172449	0.178701	0.148944	0.133238	0.116934
71	Chloroprocaine	CCN(CC)CCOC(=O)c1ccc(N)cc1Cl	270.11	2	55.56	7	1	0	0.462	2.69709	121.782	312.607	11.0991	6.80741	-4.90599	-4.77297	0.193275	0.464816	47.1577	0.83	0.609811	0.63806	0.66275	0.805612	0.784711	0.794819	0.797421	0.734729
72	Bupivacaine	CCCCN1CCCCC1C(=O)Nc1c(C)cccc1C	288.22	1	32.34	6	0.461538	1	0.611	3.38044	102.358	289.099	9.81404	7.43543	-4.71512	-4.52568	0.0505026	-0.150675	6.06773	0.73	0.719595	0.723132	0.776576	0.809369	0.831751	0.816773	0.823899	0.847931
73	Cimetidine	CNC(=NC#N)NCCSCc1[nH]cnc1C	252.12	3	88.89	7	1	0	0.5	0.653134	123.657	271.273	10.1562	5.86818	-5.54296	-5.15465	0.268459	-0.0134468	60.2603	0.3	0.416876	0.246674	0.479664	0.346078	0.420798	0.401392	0.342903	0.410006
74	Cortisol	C[C@]12CCC(=O)C=C1CC[C@@H]1[C@@H]2[C@@H](O)C[C@@]2(C)[C@H]1CC[C@]2(O)C(=O)CO	362.21	3	94.83	2	0.0909091	7	0.81	1.34468	246.826	328.14	7.72147	3.15517	-4.64861	-4.76214	0.587912	-0.263044	15.066	0.5	0.597644	0.630403	0.571721	0.565272	0.591696	0.564763	0.640605	0.663329
75	Didanosine	OCC1CCC(n2cnc3c(O)ncnc32)O1	236.09	2	93.29	2	0.133333	2	0.5	-1.28958	205.025	303.482	8.48027	3.26796	-5.40264	-4.87775	0.432382	-0.0430366	81.7385	0.31	0.446879	0.578203	0.45502	0.378313	0.432165	0.39602	0.355824	0.489208
76	Glucose	OCC1OC(O)C(O)C(O)C1O	180.06	5	110.38	1	0.166667	5	1	-2.77282	137.604	317.027	9.42695	3.72538	-6.12644	-4.90376	0.985195	-0.565319	80.9047	0.26	0.200174	0.256796	0.242678	0.183083	0.166409	0.177024	0.165985	0.139967
77	Indomethacin	COc1ccc2c(c1)c(CC(=O)O)c(C)n2C(=O)c1ccc(Cl)cc1	357.08	1	68.53	5	0.277778	0	0.158	3.0915	168.13	319.613	5.67325	1.63278	-4.682	-4.6281	0.738578	-0.934721	1.12146	0.72	0.565846	0.712668	0.582403	0.616137	0.551615	0.574615	0.60723	0.645773
78	L-alpha-acetyl-N-normethadol	CCC(OC(C)=O)C(CC(C)NC)(c1ccccc1)c1ccccc1	339.22	1	38.33	9	0.692308	2	0.409	4.00961	99.0858	292.107	9.20736	8.19807	-4.8644	-4.90039	0.0269999	0.861004	18.8527	0.8	0.63779	0.79652	0.707527	0.782118	0.782297	0.796218	0.773049	0.818905
79	Mezlocilline	CC1(C)SC2C(NC(=O)C(NC(=O)N3CCN(S(C)(=O)=O)C3=O)c3ccccc3)C(=O)N2C1C(=O)O	539.11	3	173.5	9	0.346154	4	0.476	1.00586	162.601	290.857	3.28073	1.83787	-6.11909	-5.28686	0.99739	-0.936795	74.5049	0.14	0.0570951	0.10281	0.110362	0.135792	0.133802	0.0854653	0.0907687	0.067989
80	Morphine	CN1CCC23c4c5ccc(O)c4OC2C(O)C=CC3C1C5	285.14	2	52.93	0	0	5	0.529	0.665014	202.676	291.372	9.50443	7.79712	-4.99424	-4.77325	0.173919	0.360033	71.2127	0.63	0.643613	0.651089	0.642726	0.868104	0.821774	0.780115	0.803524	0.681605
81	Predinisolone	CC12C=CC(=O)C=C1CCC1C2C(O)CC2(C)C1CCC2(O)C(=O)CO	360.19	3	94.83	2	0.0909091	7	0.714	1.45082	236.921	312.877	7.96543	3.99021	-5.02318	-4.72467	0.745259	-0.119452	19.5527	0.38	0.469751	0.485949	0.453293	0.457775	0.483745	0.420997	0.438765	0.528956
82	Rifampin	COC1C=COC2(C)Oc3c(C)c(O)c4c(O)c(c(C=NN5CCN(C)CC5)c(O)c4c3C2=O)NC(=O)C(C)=CC=CC(C)C(O)C(C)C(O)C(C)C(OC(C)=O)C1C	822.41	6	220.15	5	0.116279	9	0.535	1.44578	217.064	304.552	6.84331	7.09186	-5.48018	-5.00387	0.992004	0.531661	13.5688	0.12	0.261273	0.213467	0.267565	0.314708	0.323253	0.286204	0.301032	0.302123
83	Ropivacaine	CCCN1CCCCC1C(=O)Nc1c(C)cccc1C	274.2	1	32.34	5	0.384615	1	0.588	2.95579	100.828	282.1	10.2764	7.70357	-4.76257	-4.56578	0.047288	-0.140343	6.37354	0.75	0.723783	0.824727	0.779566	0.846492	0.85061	0.825438	0.836657	0.825221
84	Triamterene	Nc1nc(N)c2nc(-c3ccccc3)c(N)nc2n1	253.11	6	129.62	1	0.0588235	0	0	1.03129	273.536	384.039	9.095	4.84995	-5.0274	-4.72712	0.123878	1.19875	39.3482	0.85	0.579913	0.721247	0.551249	0.730036	0.646113	0.622334	0.655807	0.694571

## Sheet: ANN_details
Summary of active networks
Index	Net. name	Training perf.	Test perf.	Validation perf.	Training error	Test error
1	MLP 4-9-1	0.869431	0.828576	0.895013	0.010591	0.018511
2	MLP 4-6-1	0.855227	0.854419	0.893278	0.011606	0.015834
3	MLP 4-6-1	0.863708	0.836023	0.879891	0.011001	0.016721
4	MLP 4-10-1	0.868776	0.84932	0.880546	0.010611	0.017429
5	MLP 4-10-1	0.84868	0.828953	0.879123	0.01209	0.019315
Networks	Sensitivity analysis - Samples: Train, Test, Validation
	caco2	PAMPA	nRot	mp
1.MLP 4-9-1	2.01005	1.43671	1.37244	1.26477
2.MLP 4-6-1	1.92821	1.68502	1.36935	1.3176
3.MLP 4-6-1	1.91247	1.81532	1.33666	1.26387
4.MLP 4-10-1	2.16935	1.67665	1.35934	1.28056
5.MLP 4-10-1	1.94735	1.13324	1.22977	1.10199
Average	1.99349	1.54939	1.33351	1.24576

## Sheet: Cannabinoids_descriptors
No.	Set	MW	nHD	TPSA	nRot	nHet	Flex	nStereo	Fsp3	logP	mp	bp	pka_acidic	pka_basic	caco2	MDCK	PAMPA	logVDss	Fu
Obs1	Studied cpd	314.22	1	29.46	4	2	0.25	2	0.619	6.1529	98.4766	346.758	10.1218	5.26311	-4.85151	-4.68292	0.00992	0.809334	4.32014
Obs2	Studied cpd	358.21	2	66.76	5	4	0.294118	2	0.591	5.47336	167.316	355.412	4.79438	1.36257	-4.99113	-4.70594	0.536873	0.170042	2.6516
Obs3	Studied cpd	358.21	2	66.76	5	4	0.294118	2	0.591	4.91857	161.734	337.641	5.50018	2.66958	-4.97905	-4.7458	0.333163	0.190344	4.50156
Obs4	Studied cpd	300.21	1	29.46	3	2	0.1875	2	0.6	5.51448	109.333	333.235	9.78558	5.29265	-4.7303	-4.63139	0.00945891	0.682952	4.67577
Obs5	Studied cpd	344.2	2	66.76	4	4	0.235294	2	0.571	4.93642	173.53	339.604	4.80026	1.62332	-4.96843	-4.71065	0.412706	0.11188	2.40032
Obs6	Studied cpd	286.19	1	29.46	2	2	0.125	2	0.579	4.82144	123.186	317.358	10.0924	5.92654	-4.68563	-4.56427	0.0165012	0.584961	6.6256
Obs7	Studied cpd	330.18	2	66.76	3	4	0.176471	2	0.55	4.12339	177.199	309.988	4.52212	2.4773	-4.88998	-4.66157	0.741961	-0.0151167	2.98896
Obs8	Studied cpd	258.16	1	29.46	0	2	0	2	0.529	3.76599	150.747	313.585	9.36027	6.23041	-4.74718	-4.5848	0.0429317	0.367044	9.55264
Obs9	Studied cpd	302.15	2	66.76	1	4	0.0588235	2	0.5	3.70396	179.632	300.977	4.45665	2.76431	-4.93114	-4.70834	0.751956	-0.173595	8.00979
Obs10	Studied cpd	342.22	1	46.53	5	3	0.294118	2	0.591	5.55799	102.501	358.515	9.39592	4.63693	-4.9849	-4.74857	0.0164657	0.606282	4.06507
Obs11	Studied cpd	494.34	1	55.76	7	4	0.28	5	0.719	8.27872	92.0407	417.365	11.7967	3.06061	-5.13174	-4.74367	0.0506008	0.673228	2.71334
Obs12	Studied cpd	494.34	1	55.76	7	4	0.28	5	0.719	8.12689	89.783	405.089	11.6318	3.42229	-5.0118	-4.65313	0.0141243	0.659107	2.54868
Obs13	Studied cpd	494.34	1	55.76	7	4	0.28	5	0.719	8.48249	125.548	414.201	11.0787	3.79964	-5.0577	-4.68765	0.0487898	0.520891	4.54063
Obs14	Studied cpd	494.34	1	55.76	7	4	0.28	5	0.719	8.05954	119.84	394.703	11.0475	3.89603	-4.96847	-4.68046	0.00554347	0.517011	4.23558
Obs15	Studied cpd	494.34	1	55.76	8	4	0.347826	3	0.656	8.88027	119.234	418.196	11.1748	3.89655	-4.91583	-4.69456	0.000749675	0.755181	2.69305
Obs16	Studied cpd	494.34	1	55.76	8	4	0.347826	3	0.656	8.74962	101.086	416.287	11.1338	3.38929	-4.87424	-4.64281	0.000982393	0.910948	1.88485
Obs17	Studied cpd	562.4	1	55.76	8	4	0.285714	6	0.703	9.85048	123.162	455.933	11.6006	3.40714	-5.12588	-4.69942	0.00200523	0.854366	2.22076
Obs18	Studied cpd	562.4	1	55.76	8	4	0.285714	4	0.703	9.34756	124.19	435.419	12.1394	4.03372	-4.92729	-4.68542	0.0039541	0.723366	3.77969
Obs19	Studied cpd	330.22	2	49.69	4	3	0.25	3	0.619	4.91462	139.802	349.477	10.01	5.691	-5.01283	-4.63791	0.0399403	0.575042	5.61778
Obs20	Studied cpd	330.22	2	49.69	4	3	0.25	3	0.619	4.60711	145.94	336.912	8.37289	5.12586	-4.95784	-4.63484	0.0883158	0.839748	3.58052
Obs21	Studied cpd	358.21	1	55.76	6	4	0.352941	2	0.591	5.51334	114.241	336.721	9.82115	5.31771	-4.89769	-4.61674	0.0108432	0.565027	4.34254
Obs22	Studied cpd	314.19	1	46.53	4	3	0.235294	2	0.55	4.89372	144.221	353.187	9.98487	5.02042	-4.88694	-4.56614	0.0176399	0.667498	5.09526
Obs23	Studied cpd	640.45	2	58.92	10	4	0.3125	4	0.628	10.8995	173.212	512.188	12.6427	3.96011	-5.17043	-4.7404	0.00160075	1.63419	1.62187
Obs24	Studied cpd	342.26	1	29.46	6	2	0.375	2	0.652	7.23353	86.0439	370.905	10.4878	5.20723	-5.03223	-4.68627	0.00549874	0.993473	3.03345
Obs25	Studied cpd	328.24	1	29.46	5	2	0.3125	2	0.636	6.83696	87.5313	361.685	10.3871	5.35083	-4.97502	-4.68539	0.0096278	0.875704	3.75331
Obs26	Studied cpd	314.22	1	29.46	4	2	0.25	2	0.619	6.28424	98.3405	350.609	10.1333	5.33586	-4.86029	-4.67368	0.0124333	0.910668	2.8376
Obs27	Studied cpd	358.21	2	66.76	5	4	0.294118	2	0.591	5.46842	167.804	351.968	5.10642	1.58395	-5.01152	-4.70055	0.585977	0.172908	1.76472
Obs28	Studied cpd	330.22	2	49.69	4	3	0.25	3	0.619	5.19019	143.737	338.404	9.46208	5.75921	-5.01776	-4.60609	0.0600209	0.792301	3.56913
Obs29	Studied cpd	330.22	2	49.69	4	3	0.25	3	0.619	5.30403	148.019	344.616	9.67971	5.62494	-4.97669	-4.63612	0.0943216	0.816499	3.04731
Obs30	Studied cpd	344.2	2	66.76	4	4	0.235294	2	0.571	4.16125	174.877	337.212	8.19302	4.32258	-4.75511	-4.61367	0.0695591	0.816633	2.29263
Obs31	Studied cpd	316.24	2	40.46	9	2	1.125	0	0.524	6.83312	77.5181	357.679	9.84811	5.31867	-4.80367	-4.65595	0.00796999	0.549492	2.39737
Obs32	Studied cpd	360.23	3	77.76	10	4	1.11111	0	0.5	6.57599	138.595	389.213	5.18826	-0.11314	-4.95955	-4.78099	0.426529	-0.00900379	2.05034
Obs33	Studied cpd	330.26	1	29.46	10	2	1.25	0	0.545	7.33287	56.3056	350.622	10.0359	4.40774	-4.72803	-4.65627	0.000391642	0.671289	1.70144
Obs34	Studied cpd	374.25	2	66.76	11	4	1.22222	0	0.522	6.90998	109.604	384.949	5.50575	-0.185644	-4.88542	-4.74903	0.042043	0.0390088	1.39607
Obs35	Studied cpd	288.21	2	40.46	7	2	0.875	0	0.474	5.80884	88.8393	342.88	9.2448	5.411	-4.56406	-4.6953	0.00848309	0.306181	3.3004
Obs36	Studied cpd	332.2	3	77.76	8	4	0.888889	0	0.45	5.57511	141.573	366.469	4.80375	0.305236	-4.79088	-4.69249	0.577088	-0.150375	2.11963
Obs37	Studied cpd	360.23	3	77.76	10	4	1.11111	0	0.5	6.60789	123.15	390.528	4.9493	-0.451908	-4.90738	-4.71344	0.697778	0.0285394	1.8035
Obs38	Studied cpd	374.25	2	66.76	11	4	1.22222	0	0.522	5.89599	83.043	335.574	8.7839	4.41731	-4.87631	-4.63951	0.0024277	0.280766	1.89117
Obs39	Studied cpd	564.42	2	66.76	13	4	0.65	2	0.649	10.3831	110.653	462.588	12.7211	4.23662	-4.86643	-4.6674	0.00105019	0.667709	2.74021
Obs40	Studied cpd	564.42	2	66.76	13	4	0.65	4	0.649	10.5028	111.329	460.213	12.2938	3.5763	-5.11802	-4.73792	0.000586714	0.659946	1.69724
Obs41	Studied cpd	376.22	3	90.29	10	5	0.909091	2	0.591	5.00179	147.97	345.526	4.13603	1.12969	-4.86765	-4.66203	0.92017	-0.211373	2.64905
Obs42	Studied cpd	376.22	3	90.29	10	5	0.909091	2	0.591	5.4514	163.339	366.441	4.57872	1.42823	-4.80995	-4.67244	0.930984	-0.121075	2.31974
Obs43	Studied cpd	376.22	3	90.29	10	5	0.909091	2	0.591	5.24574	164.062	361.905	4.44591	1.39926	-4.82315	-4.67218	0.900997	-0.196929	2.56045
Obs44	Studied cpd	376.22	3	90.29	10	5	0.909091	2	0.591	5.47842	161.846	364.524	4.52062	1.11322	-4.84878	-4.66615	0.969486	-0.136701	2.15544
Obs45	Studied cpd	332.24	2	52.99	9	3	0.9	2	0.619	5.35097	114.072	353.298	9.52309	4.96819	-4.72947	-4.5528	0.0785031	0.677961	2.32606
Obs46	Studied cpd	332.24	2	52.99	9	3	0.9	2	0.619	5.83503	125.748	355.265	10.1116	5.21483	-4.73043	-4.60735	0.0562994	0.707662	1.88535
Obs47	Studied cpd	332.24	2	52.99	9	3	0.9	2	0.619	5.64858	122.339	348.058	9.76834	5.51444	-4.71063	-4.58321	0.0330118	0.710743	2.20513
Obs48	Studied cpd	332.24	2	52.99	9	3	0.9	2	0.619	5.77265	113.685	347.434	9.61077	5.13426	-4.73483	-4.57776	0.146929	0.669386	1.92599
Obs49	Studied cpd	350.25	4	80.92	10	4	1.42857	1	0.619	4.66995	117.823	322.894	8.0453	5.98144	-4.93515	-4.69581	0.0490297	0.410146	3.8527
Obs50	Studied cpd	384.3	2	40.46	12	2	1.33333	0	0.538	8.75777	64.5868	399.133	10.385	4.55798	-4.82001	-4.73877	0.000766044	0.562273	1.66966
Obs51	Studied cpd	314.22	2	40.46	6	2	0.461538	2	0.524	5.53673	75.0462	333.135	10.0088	5.31395	-4.74597	-4.582	0.00771611	0.771309	4.49156
Obs52	Studied cpd	358.21	3	77.76	7	4	0.5	2	0.5	5.33206	162.173	376.499	6.16838	1.50984	-4.92089	-4.72409	0.474248	0.0773576	3.19078
Obs53	Studied cpd	328.24	1	29.46	7	2	0.538462	2	0.545	5.72407	68.2992	342.824	10.3211	5.05599	-4.69354	-4.58584	0.00269731	0.748426	4.22315
Obs54	Studied cpd	300.21	2	40.46	5	2	0.384615	2	0.5	5.08602	76.5479	321.239	9.84326	5.30181	-4.67794	-4.57564	0.00594258	0.604974	4.29849
Obs55	Studied cpd	286.19	2	40.46	4	2	0.307692	2	0.474	4.61127	73.4903	300.931	9.63893	5.49031	-4.64419	-4.66506	0.00866394	0.515009	6.1645
Obs56	Studied cpd	330.18	3	77.76	5	4	0.357143	2	0.45	4.55465	164.265	358.815	6.14217	2.25135	-4.80374	-4.71122	0.628111	-0.04723	3.70953
Obs57	Studied cpd	258.16	2	40.46	2	2	0.153846	2	0.412	3.7394	78.6853	274.68	9.37565	5.82085	-4.76644	-4.53113	0.0547315	0.349345	7.25655
Obs58	Studied cpd	328.24	2	40.46	7	2	0.538462	2	0.545	6.02262	69.7434	344.397	10.2745	5.23463	-4.84546	-4.61055	0.00947186	0.835718	3.80632
Obs59	Studied cpd	342.26	2	40.46	8	2	0.615385	2	0.565	6.39484	67.4551	352.841	10.529	5.13029	-4.92938	-4.64055	0.00405588	0.929345	3.26837
Obs60	Studied cpd	640.45	4	80.92	14	4	0.538462	4	0.535	10.1658	154.854	524.4	13.2658	4.41751	-5.07369	-4.7246	5.90543e-05	1.71789	1.32817
Obs61	Studied cpd	282.16	2	40.46	4	2	0.307692	0	0.263	4.61371	73.0245	296.856	9.533	4.75342	-4.59378	-4.61418	0.0423124	0.585842	1.43299
Obs62	Studied cpd	310.19	2	40.46	6	2	0.461538	0	0.333	5.8426	58.1562	321.864	9.7877	4.6546	-4.70865	-4.62191	0.046552	0.886153	0.85167
Obs63	Studied cpd	330.22	2	49.69	5	3	0.3125	4	0.619	4.89879	137.03	347.323	10.0099	5.42345	-4.77214	-4.55879	0.0746388	0.43171	3.98856
Obs64	Studied cpd	374.21	3	86.99	6	5	0.352941	4	0.591	4.23789	164.016	337.93	6.25689	3.46879	-4.95258	-4.7214	0.578783	-0.177342	4.4231
Obs65	Studied cpd	374.21	3	86.99	6	5	0.352941	4	0.591	4.73674	165.824	354.068	6.22405	2.54546	-4.95248	-4.74171	0.641829	-0.167573	3.11316
Obs66	Studied cpd	302.19	2	49.69	3	3	0.1875	4	0.579	4.00802	137.273	313.766	9.51834	6.03441	-4.59222	-4.61354	0.111946	0.251436	7.71662
Obs67	Studied cpd	346.18	3	86.99	4	5	0.235294	4	0.55	3.77947	174.782	330.482	5.97037	3.15383	-4.8433	-4.70762	0.844773	-0.18984	4.62965
Obs68	Studied cpd	314.22	1	29.46	4	2	0.235294	4	0.714	6.66721	91.5212	353.859	11.2416	5.4873	-5.16564	-4.75116	0.00705069	0.870751	3.50715
Obs69	Studied cpd	358.21	2	66.76	5	4	0.277778	4	0.682	5.61399	181.847	363.567	6.79452	1.44575	-5.03225	-4.72571	0.275936	-0.109885	2.05749
Obs70	Studied cpd	286.19	1	29.46	2	2	0.117647	4	0.684	5.41603	111.201	332.035	10.6777	5.73642	-5.11925	-4.7569	0.0121364	0.611029	5.52749
Obs71	Studied cpd	314.22	1	29.46	7	2	0.583333	1	0.524	6.84585	81.2242	334.309	9.96421	5.42819	-4.79226	-4.64141	0.0501076	0.786968	1.62516
Obs72	Studied cpd	314.22	1	29.46	7	2	0.583333	1	0.524	6.84585	81.2242	334.309	9.96421	5.42819	-4.79226	-4.64141	0.0501076	0.786968	1.62516
Obs73	Studied cpd	286.19	1	29.46	5	2	0.416667	1	0.474	5.68494	85.2461	307.393	9.37306	5.66936	-4.56452	-4.72179	0.0984143	0.510207	2.20261
Obs74	Studied cpd	330.18	2	66.76	6	4	0.461538	1	0.45	4.96854	156.076	338.668	3.983	1.26796	-4.75099	-4.68006	0.945283	-0.253424	1.31071
Obs75	Studied cpd	372.23	1	55.76	9	4	0.692308	1	0.522	6.01672	107.702	345.744	9.33135	4.87246	-4.84902	-4.62548	0.0956983	0.510743	2.7523
Obs76	Studied cpd	330.22	2	49.69	8	3	0.666667	2	0.524	5.28453	102.081	338.684	8.78778	5.19338	-4.90619	-4.6305	0.263243	0.389882	3.19918
Obs77	Studied cpd	332.24	2	49.69	7	3	0.583333	2	0.619	6.06329	98.6949	340.938	8.47176	4.87724	-4.75154	-4.64426	0.395142	0.841198	2.98186
Obs78	Studied cpd	286.19	1	29.46	5	2	0.416667	1	0.474	5.01178	91.9578	305.698	8.95106	5.49195	-4.82557	-4.72766	0.0014235	0.356495	1.02434
Obs79	Studied cpd	310.19	1	29.46	4	2	0.25	0	0.429	6.53808	79.6523	354.572	10.0288	4.82553	-4.71032	-4.62982	0.0385893	1.24932	0.452658
Obs80	Studied cpd	354.18	2	66.76	5	4	0.294118	0	0.409	5.29688	162.143	341.473	4.03923	1.61156	-4.93027	-4.68994	0.654257	0.082269	0.186802
Obs81	Studied cpd	296.18	1	29.46	3	2	0.1875	0	0.4	5.94628	86.5177	345.99	9.93214	4.77643	-4.6336	-4.56664	0.0338588	0.984563	0.630316
Obs82	Studied cpd	282.16	1	29.46	2	2	0.125	0	0.368	4.95019	98.4713	320.318	9.67081	5.30233	-4.63546	-4.56807	0.0530127	0.858374	0.838866
Obs83	Studied cpd	268.15	1	29.46	1	2	0.0625	0	0.333	4.11864	117.579	303.266	9.43375	5.72854	-4.75527	-4.68043	0.164763	0.598628	1.48069
Obs84	Studied cpd	254.13	1	29.46	0	2	0	0	0.294	3.63357	140.89	298.87	9.07932	5.76426	-4.86595	-4.70309	0.179706	0.644585	1.63669
Obs85	Studied cpd	324.21	0	18.46	5	2	0.3125	0	0.455	7.36284	48.2883	355.001	11.3888	4.31878	-4.75467	-4.60474	0.00629263	1.32931	0.208753
Obs86	Studied cpd	326.19	2	49.69	4	3	0.25	0	0.429	5.49058	121.788	373.94	9.25157	4.3297	-4.77067	-4.66364	0.0518297	1.01579	1.19265
Obs87	Studied cpd	370.18	3	86.99	5	5	0.294118	0	0.409	4.49469	176.97	323.799	4.34859	2.13073	-4.96543	-4.70849	0.761043	0.0517471	0.590125
Obs88	Studied cpd	342.18	3	69.92	4	4	0.25	1	0.429	3.51966	163.419	317.075	7.60039	4.99128	-4.8824	-4.66214	0.867714	0.610425	4.10542
Obs89	Studied cpd	490.31	1	55.76	8	4	0.347826	1	0.531	8.80239	104.403	417.841	10.9477	2.82102	-4.78127	-4.61486	0.00251433	1.17363	0.224258
Obs90	Studied cpd	346.21	3	69.92	4	4	0.25	2	0.619	4.16171	124.552	300.648	6.92668	5.20884	-4.8632	-4.6034	0.529481	0.767252	2.49706
Obs91	Studied cpd	346.21	3	69.92	4	4	0.25	2	0.619	4.16336	136.449	309.212	6.81639	4.52148	-4.84095	-4.65038	0.825527	0.775166	2.29243
Obs92	Studied cpd	346.21	3	69.92	4	4	0.25	2	0.619	3.98422	136.486	303.594	6.07172	4.51512	-4.85858	-4.62956	0.782259	0.56894	2.65098
Obs93	Studied cpd	318.18	3	69.92	2	4	0.125	2	0.579	2.77755	158.867	274.974	6.96266	6.30547	-4.77035	-4.63588	0.694331	0.617518	4.08926
Obs94	Studied cpd	374.25	2	58.92	6	4	0.375	2	0.652	5.19175	118.168	341.701	8.78805	5.07913	-4.88189	-4.67781	0.197113	0.716779	2.34288
Obs95	Studied cpd	346.21	2	58.92	4	4	0.25	2	0.619	3.54012	158.118	299.106	8.81762	6.13349	-4.78941	-4.72588	0.296835	0.553051	3.79256
Obs96	Studied cpd	362.21	4	90.15	4	5	0.25	3	0.619	3.71431	148.436	309.854	6.23725	4.91144	-4.88951	-4.64681	0.908924	0.473812	7.35687
Obs97	Studied cpd	688.43	4	116.45	13	7	0.448276	4	0.605	9.22983	187.324	476.333	11.2881	3.81905	-5.15784	-4.76243	0.00500049	1.41878	1.03458
Obs98	Studied cpd	308.18	1	33.37	5	2	0.3125	0	0.333	6.78289	127.235	371.225	8.94066	4.57602	-4.62711	-4.59127	0.00279732	0.916038	0.938213
Obs99	Studied cpd	310.19	1	33.37	5	2	0.333333	0	0.429	7.17719	134.703	383.014	8.86583	4.25494	-4.73489	-4.67614	0.000731888	0.992133	0.546703
Obs100	Studied cpd	298.16	2	53.6	3	3	0.2	0	0.368	4.1797	148.598	316.754	7.66332	5.21242	-4.51714	-4.60647	0.0334797	0.22059	1.7478
Obs101	Studied cpd	328.2	1	46.53	4	3	0.235294	1	0.571	5.63398	128.585	376.228	9.51328	4.31764	-4.84743	-4.64002	0.123942	0.929297	1.37945
Obs102	Studied cpd	314.22	0	18.46	4	2	0.222222	3	0.714	7.50566	67.0095	343.997	11.0337	4.24858	-4.95452	-4.65666	0.00267287	1.04532	1.52632
Obs103	Studied cpd	314.22	1	29.46	4	2	0.25	2	0.619	6.1529	98.4766	346.758	10.1218	5.26311	-4.85151	-4.68292	0.00992	0.809334	4.32014
Obs104	Studied cpd	328.2	0	39.44	7	3	0.466667	1	0.571	6.58488	93.7756	359.424	9.27507	4.65902	-4.92305	-4.67574	0.0275797	0.974969	0.519377
Obs105	Studied cpd	348.23	3	69.92	4	4	0.25	4	0.714	4.65627	149.147	327.062	8.56379	5.22193	-4.88155	-4.69827	0.310837	0.829811	3.78304
Obs106	Studied cpd	362.21	4	90.15	4	5	0.25	3	0.619	4.26605	120.683	312.345	7.26956	5.01298	-4.86786	-4.58059	0.52038	0.699184	3.12834
Obs107	Studied cpd	332.2	1	63.6	7	4	0.538462	1	0.6	5.31741	112.707	353.627	9.48648	5.29503	-4.8637	-4.67114	0.051681	0.899574	1.88446
Obs108	Studied cpd	304.17	1	63.6	5	4	0.384615	1	0.556	4.20174	130.06	328.326	9.3381	5.02	-4.67005	-4.5487	0.0730533	0.688553	2.42877
Obs109	Studied cpd	286.19	1	29.46	3	2	0.1875	3	0.579	5.04083	113.098	317.304	9.27176	5.43477	-4.64033	-4.7022	0.00262253	0.781412	2.93942
Obs110	Studied cpd	314.22	1	29.46	5	2	0.3125	3	0.619	6.38142	94.2823	348.791	9.38076	4.95725	-4.83137	-4.61153	0.00131008	1.02425	2.11985
Obs111	Studied cpd	362.21	2	83.83	8	5	0.615385	2	0.619	4.19336	143.832	336.01	8.75605	4.61456	-4.90981	-4.6232	0.223402	0.812985	3.84731
Obs112	Studied cpd	360.19	1	80.67	8	5	0.571429	1	0.571	5.33467	122.509	359.989	8.78229	4.43037	-4.74931	-4.58131	0.0724906	0.638474	1.95252
Obs113	Studied cpd	328.2	0	35.53	4	3	0.222222	1	0.571	6.20265	90.4046	356.69	9.98948	4.20354	-4.78589	-4.64459	0.0341373	1.00437	0.621064
Obs114	Studied cpd	372.19	1	76.74	8	5	0.5	1	0.545	5.46932	141.786	335.369	5.04893	2.91491	-4.87188	-4.70108	0.398569	-0.129771	1.30861
Obs115	Studied cpd	374.25	2	66.76	11	4	1.22222	0	0.522	6.05073	82.2918	337.224	8.76664	4.25682	-4.88985	-4.64108	0.00233283	0.256276	1.9737
Obs116	Studied cpd	330.22	1	54.37	9	3	0.9	0	0.524	5.74514	87.695	331.765	7.33372	3.61675	-4.71492	-4.63148	0.127324	0.250543	1.60946
Obs117	Studied cpd	372.23	0	60.44	11	4	1	0	0.522	5.59034	33.31	318.792	8.42039	3.46029	-4.69965	-4.67637	0.0352735	0.15184	1.5909
Obs118	Studied cpd	346.21	3	77.76	7	4	0.538462	4	0.571	3.83204	145.708	317.438	9.04145	4.99502	-5.18902	-4.76514	0.112592	0.543479	3.20829
Obs119	Studied cpd	306.16	0	22.37	4	2	0.2	0	0.333	7.43616	127.973	385.366	10.1112	3.96958	-4.66006	-4.63155	0.028411	0.901187	0.408923
Obs120	Studied cpd	330.22	2	49.69	4	3	0.235294	3	0.619	5.43858	142.361	357.152	9.66128	5.23324	-4.92115	-4.63952	0.0167388	0.777365	3.09656
Obs121	Studied cpd	330.22	1	41.99	4	3	0.222222	4	0.714	5.93316	114.501	352.489	9.95966	5.17547	-4.8918	-4.6962	0.0245704	0.851863	3.2853
Obs122	Studied cpd	332.24	2	49.69	4	3	0.25	3	0.714	5.43219	104.535	333.188	9.33049	5.19158	-5.07223	-4.77325	0.0766859	0.68863	3.51647
Obs123	Studied cpd	346.21	2	66.76	4	4	0.235294	3	0.667	4.60426	166.502	348.068	9.35344	5.07532	-5.03991	-4.73828	0.192882	0.586697	3.49612
Obs124	Studied cpd	332.24	2	49.69	4	3	0.25	4	0.714	5.25119	134.78	338.047	9.10131	5.69295	-5.35876	-4.86299	0.0206667	0.707387	4.32003
Obs125	Studied cpd	332.24	2	49.69	4	3	0.25	3	0.714	4.79838	107.359	318.933	8.01449	4.9771	-4.89876	-4.66962	0.0300883	0.884183	2.71918
Obs126	Studied cpd	344.2	2	66.76	4	4	0.235294	1	0.571	4.77518	140.148	348.094	9.01887	4.95083	-4.95294	-4.69386	0.490864	0.930208	2.39244

## Sheet: SIMCA_results
												No.	Set	PC1	PC2	T2	Q	SIMCA_class
												#1	Test	0.416054	-1.61987	0.786101	31.0875	in-class
												#2	Test	6.25467	-0.829971	6.29973	86.8425	borderline
												#3	Test	1.77508	-0.896145	0.723674	12.1621	in-class
												#4	Training	4.19711	-1.89852	3.7897	44.1369	in-class
												#5	Training	0.375428	-0.580986	0.11963	14.4628	in-class
												#6	Training	4.7071	-1.22081	3.88626	15.9286	in-class
												#7	Training	0.791123	0.263378	0.117666	3.69772	in-class
												#8	Training	2.81721	1.00089	1.52745	7.81946	in-class
												#9	Training	2.06439	0.155779	0.671585	6.67513	in-class
												#10	Test	-2.13248	2.74421	2.88773	7.59812	in-class
												#11	Training	1.68376	-1.98401	1.58085	14.5475	in-class
												#12	Test	2.06432	0.435256	0.719328	8.08506	in-class
												#13	Training	5.88443	-1.51257	6.06148	11.155	in-class
												#14	Test	6.33226	-3.56778	9.93522	24.7937	in-class
												#15	Training	6.43212	-0.0403791	6.45199	60.4929	borderline
												#16	Test	-0.033072	-0.384712	0.0429875	18.151	in-class
												#17	Training	5.5895	-3.2778	7.98012	7.7939	in-class
												#18	Training	-2.53374	0.110923	1.00466	3.80509	in-class
												#19	Training	-0.359645	1.3112	0.517545	3.52878	in-class
												#20	Training	-2.77882	-0.862091	1.41914	3.92419	in-class
												#21	Training	-1.42149	0.240306	0.3318	3.24217	in-class
												#22	Training	-1.46335	0.740143	0.492408	2.84345	in-class
												#23	Training	-2.87738	-1.21007	1.71467	3.43471	in-class
												#24	Training	-2.32641	-0.807374	1.03254	2.41574	in-class
												#25	Test	-2.63214	-0.404618	1.12773	2.65577	in-class
												#26	Training	-1.88597	0.357402	0.591611	2.87236	in-class
												#27	Training	-1.95192	-0.373233	0.634425	2.2371	in-class
												#28	Training	-2.83859	-1.00411	1.54817	2.31956	in-class
												#29	Training	-2.14543	0.0301515	0.71803	1.88599	in-class
												#30	Test	-2.44431	-0.533713	1.01409	2.46264	in-class
	5-fold CV results, training set											#31	Training	-3.16757	-2.94126	4.06731	5.2929	in-class
	n_PCA	FN	Total	FN_rate								#32	Test	-1.3622	-0.101902	0.292361	3.53471	in-class
	1	1	160	0.00625								#33	Training	-1.82216	-0.33841	0.55089	2.86455	in-class
	2	0	160	0								#34	Training	-1.21989	0.217938	0.245799	3.77725	in-class
	3	0	160	0								#35	Training	-2.44833	-0.510456	1.01013	1.8682	in-class
	4	0	160	0								#36	Test	-3.00756	-2.66326	3.46249	6.83846	in-class
	5	0	160	0								#37	Training	-2.8012	-2.24598	2.68294	4.4575	in-class
	6	1	160	0.00625								#38	Test	-2.92849	-2.48672	3.12628	3.29114	in-class
	7	2	160	0.0125								#39	Training	1.9517	0.316643	0.622997	10.6095	in-class
	8	1	160	0.00625								#40	Test	1.9517	0.316643	0.622997	10.6095	in-class
	9	1	160	0.00625								#41	Training	1.9517	0.316643	0.622997	10.6095	in-class
	10	1	160	0.00625								#42	Training	1.68561	0.0440535	0.443628	7.8918	in-class
												#43	Training	-3.24452	-3.08465	4.39423	9.75314	in-class
												#44	Training	-3.39196	-2.07443	3.03905	7.46921	in-class
												#45	Training	-0.362498	0.898589	0.254087	4.07143	in-class
												#46	Training	-1.99114	-0.433093	0.672503	3.15853	in-class
												#47	Training	-1.41649	0.226267	0.327691	2.21356	in-class
												#48	Training	-2.12671	-0.617389	0.815563	2.87872	in-class
												#49	Training	-3.14421	-1.59301	2.27575	4.77276	in-class
												#50	Training	-2.82592	-1.0399	1.55814	2.56018	in-class
												#51	Test	-3.20327	-1.4772	2.23136	3.20214	in-class
												#52	Training	-2.21463	0.0588369	0.765818	2.24802	in-class
												#53	Training	-2.41896	-0.457335	0.972962	1.98788	in-class
												#54	Training	-2.93742	-1.0769	1.68101	3.12297	in-class
												#55	Training	-2.44054	-0.483532	0.996446	1.87591	in-class
												#56	Training	-1.79525	-0.236939	0.51882	3.30954	in-class
												#57	Training	-1.25694	0.232003	0.261938	3.46206	in-class
												#58	Test	-1.79107	-0.397438	0.545935	2.51418	in-class
												#59	Training	-2.70033	-1.05856	1.46125	3.76263	in-class
												#60	Test	0.5748	-1.43607	0.648139	23.0594	in-class
												#61	Training	0.513765	-1.40196	0.609774	22.9786	in-class
												#62	Test	-0.85914	0.798608	0.299608	3.7556	in-class
												#63	Training	-0.630302	-2.16222	1.41447	23.1879	in-class
												#64	Training	0.595787	-1.44864	0.66246	24.3603	in-class
												#65	Training	-2.49363	-1.05578	1.29212	3.0147	in-class
												#66	Training	-2.78085	-1.78408	2.12671	2.09967	in-class
												#67	Training	1.9517	0.316643	0.622997	10.6095	in-class
												#68	Training	-1.50511	3.44729	3.7912	8.46616	in-class
												#69	Training	0.955105	-1.73666	1.01476	9.49092	in-class
												#70	Training	0.973414	-0.264793	0.168041	8.21587	in-class
												#71	Training	-0.997231	3.4185	3.53584	6.26216	in-class
												#72	Test	6.62948	-4.20278	11.9635	35.128	in-class
												#73	Training	5.55075	-4.761	11.3621	10.9222	in-class
												#74	Training	1.1267	-1.67383	1.00848	8.10001	in-class
												#75	Test	6.77565	-4.91659	14.1522	48.2228	borderline
												#76	Training	1.49504	-1.35772	0.881834	13.884	in-class
												#77	Training	-0.487469	-2.05886	1.26336	23.6722	in-class
												#78	Training	2.08816	0.971866	0.953202	8.8156	in-class
												#79	Training	2.77469	1.0246	1.50426	9.8523	in-class
												#80	Test	-0.0911804	0.941079	0.257506	2.99186	in-class
												#81	Training	0.268149	-2.23745	1.45949	19.8552	in-class
												#82	Training	3.12588	1.33294	2.03769	9.46195	in-class
												#83	Training	1.96619	1.02524	0.906925	14.6327	in-class
												#84	Training	1.99167	-0.73722	0.7758	33.3327	in-class
												#85	Training	1.46168	-1.40651	0.905468	44.2098	in-class
												#86	Test	4.24109	-0.304451	2.83166	8.72875	in-class
												#87	Training	3.9322	-1.39939	2.97768	8.7769	in-class
												#88	Training	-0.291286	1.55264	0.710633	1.7131	in-class
												#89	Training	3.63672	-0.60864	2.16957	16.7755	in-class
												#90	Training	-2.89514	-2.45358	3.04863	3.3436	in-class
												#91	Training	-0.85903	1.16032	0.504568	2.51191	in-class
												#92	Training	-1.94358	-0.00783738	0.589076	1.4051	in-class
												#93	Test	-1.35792	0.829957	0.486818	1.45966	in-class
												#94	Test	-1.82588	0.467638	0.583136	1.81116	in-class
												#95	Training	-1.92413	-0.150454	0.583878	2.47361	in-class
												#96	Test	-0.776045	0.642109	0.213192	4.051	in-class
												#97	Training	-0.792541	1.38259	0.650954	1.95959	in-class
												#98	Test	-0.89911	1.15804	0.514026	3.15991	in-class
												#99	Training	-0.684549	1.22372	0.506291	2.16214	in-class
												#100	Training	-1.85892	0.280747	0.561663	1.07889	in-class
												#101	Training	-1.39589	0.889159	0.532565	2.84601	in-class
												#102	Training	-1.86749	0.500471	0.616296	2.38662	in-class
												#103	Test	-2.3393	0.144099	0.859356	2.85646	in-class
												#104	Training	-1.97553	0.492356	0.678711	1.5098	in-class
												#105	Test	-2.62642	-0.713624	1.223	1.15863	in-class
												#106	Test	-2.343	-0.0608347	0.85712	1.18012	in-class
												#107	Training	-2.99172	-1.08318	1.73513	1.49857	in-class
												#108	Training	-2.56474	-1.05006	1.34473	1.85728	in-class
												#109	Training	-1.91343	0.662478	0.69789	2.11765	in-class
												#110	Training	-1.84973	0.527809	0.614137	2.46096	in-class
												#111	Training	-1.46343	0.496888	0.40539	1.33232	in-class
												#112	Training	-1.0477	0.910889	0.411205	2.05198	in-class
												#113	Training	-1.92367	0.548772	0.66417	2.31637	in-class
												#114	Training	-2.25293	-0.462003	0.853246	1.41507	in-class
												#115	Training	-2.11185	-0.58891	0.795806	1.26307	in-class
												#116	Training	-1.9658	0.440972	0.658859	2.38524	in-class
												#117	Training	-1.49643	0.877054	0.571727	1.38214	in-class
												#118	Training	-2.93436	-1.47573	1.97273	1.62275	in-class
												#119	Test	-2.61162	-1.20078	1.48072	2.0403	in-class
												#120	Training	3.73324	-0.40636	2.2211	8.89174	in-class
												#121	Training	-0.00744926	-1.72357	0.859419	16.8138	in-class
												#122	Training	0.149325	-1.3107	0.500467	16.7169	in-class
												#123	Test	-2.36552	-1.98703	2.01481	4.18613	in-class
												#124	Training	-2.47591	-1.66629	1.75916	2.54657	in-class
												#125	Training	-2.2108	-1.00258	1.05296	1.80365	in-class
												#126	Training	-0.876449	0.817081	0.312927	2.96612	in-class
												#127	Training	-2.32835	-1.8915	1.88041	2.34263	in-class
												#128	Training	-0.061013	-1.60529	0.746083	18.6154	in-class
												#129	Training	-2.77031	-2.58491	3.12979	6.70589	in-class
												#130	Training	-0.182109	1.31284	0.503788	4.25123	in-class
												#131	Training	-1.26824	0.224509	0.265399	3.52567	in-class
												#132	Training	-1.23854	0.142453	0.245076	2.81358	in-class
												#133	Test	-1.40385	0.189145	0.317671	2.48535	in-class
												#134	Training	-1.81635	-0.899684	0.748627	2.07339	in-class
												#135	Training	-1.87206	-0.503912	0.619964	2.37245	in-class
												#136	Training	-2.74462	-1.96831	2.29548	1.77499	in-class
												#137	Test	-2.04805	-0.506972	0.728437	2.51957	in-class
												#138	Training	-2.14197	-1.06274	1.04219	1.63177	in-class
												#139	Training	-2.21357	-1.37192	1.30859	1.88394	in-class
												#140	Training	-2.61304	-2.09815	2.3383	4.17708	in-class
												#141	Test	-2.12648	-1.18991	1.11475	1.42209	in-class
												#142	Test	-0.876705	0.535532	0.202825	2.75513	in-class
												#143	Training	-1.35934	0.773748	0.461343	1.95107	in-class
												#144	Training	-2.36784	0.254409	0.893021	2.81926	in-class
												#145	Test	-2.37686	-0.0993211	0.883823	2.19541	in-class
												#146	Training	-2.31037	-0.311408	0.860426	1.67518	in-class
												#147	Training	-2.3089	0.0382055	0.831736	1.77555	in-class
												#148	Test	4.73088	-1.61803	4.24749	8.25314	in-class
												#149	Training	5.35749	-3.16159	7.36756	25.9844	in-class
												#150	Training	-1.66546	-0.538352	0.516382	1.86586	in-class
												#151	Training	-1.3358	0.0705394	0.279689	1.95275	in-class
												#152	Test	-0.548403	0.762422	0.215063	3.7062	in-class
												#153	Training	-2.36848	-1.14916	1.2568	1.86927	in-class
												#154	Training	-1.32948	0.169116	0.283898	2.89233	in-class
												#155	Training	2.6971	2.1018	2.41234	8.33221	in-class
												#156	Training	3.16177	4.54811	7.54308	9.3482	in-class
												#157	Training	0.436387	3.93669	4.51307	3.18732	in-class
												#158	Training	2.73936	4.9125	8.15169	9.38502	in-class
												#159	Training	2.99727	0.582167	1.49894	11.8024	in-class
												#160	Test	0.554221	-1.46527	0.669026	11.7501	in-class
												#161	Training	4.0637	1.6345	3.348	8.08897	in-class
												#162	Training	2.16193	1.33482	1.2443	6.34865	in-class
												#163	Training	1.58928	0.825225	0.590882	6.02833	in-class
												#164	Training	-1.92313	3.02022	3.21561	8.55228	in-class
												#165	Training	-1.02453	3.27068	3.2584	5.38193	in-class
												#166	Training	2.41937	1.28363	1.38944	20.1859	in-class
												#167	Test	3.09289	-0.360582	1.52932	13.8911	in-class
												#168	Training	0.54015	4.06092	4.81631	5.21517	in-class
												#169	Training	1.96815	2.40705	2.2802	5.10888	in-class
												#170	Training	3.45763	-0.421905	1.91577	15.0334	in-class
												#171	Training	2.89476	2.13816	2.6293	4.74502	in-class
												#172	Training	2.12697	0.825614	0.902664	7.59832	in-class
												#173	Training	2.79257	1.85888	2.21572	4.75347	in-class
												#174	Training	3.09171	2.51574	3.3215	5.77349	in-class
												#175	Training	1.44627	-0.406544	0.373992	6.4109	in-class
												#176	Training	-0.348188	3.36369	3.29213	4.37021	in-class
												#177	Training	2.48023	1.13004	1.32869	5.0107	in-class
												#178	Training	2.59388	2.10292	2.32854	7.77837	in-class
												#179	Test	1.79731	1.66402	1.30479	11.2131	in-class
												#180	Training	-2.02417	3.23468	3.66587	12.832	in-class
												#181	Training	-2.11498	3.25175	3.75652	12.2679	in-class
												#182	Training	-1.68694	3.05384	3.14172	6.43709	in-class
												#183	Training	-0.211139	3.69263	3.95165	3.90301	in-class
												#184	Training	-1.5582	3.1713	3.28812	6.11121	in-class
												#185	Training	2.30242	2.30833	2.36814	4.97453	in-class
												#186	Training	5.05817	4.29335	9.32227	74.2318	borderline
												#187	Training	0.764125	-1.488	0.731595	12.2787	in-class
												#188	Training	5.78192	-5.49735	13.9559	11.2675	borderline
												#189	Training	1.78968	-0.00525746	0.499469	3.83323	in-class
												#190	Training	-0.124162	3.77561	4.12639	5.59342	in-class
												#191	Training	-2.69635	-0.403008	1.18071	2.26741	in-class
												#192	Test	1.40944	-0.635786	0.426718	10.4153	in-class
												#193	Training	1.6339	-0.433215	0.470593	9.17344	in-class
												#194	Training	1.47016	-0.510718	0.412501	9.777	in-class
												#195	Training	3.87749	-0.717304	2.49338	32.2554	in-class
												#196	Training	5.5895	-3.2778	7.98012	7.7939	in-class
												#197	Test	5.17437	-4.87109	11.0394	20.1917	in-class
												#198	Training	1.50619	2.14306	1.68242	5.01932	in-class
												#199	Training	1.64262	2.54415	2.29329	10.9938	in-class
												#200	Training	5.67036	-1.78696	5.93769	15.045	in-class
												#201	Training	1.49504	-1.35772	0.881834	13.884	in-class
												#202	Training	5.76721	-5.2375	13.1225	10.3799	borderline
												Obs1	Studied cpd	1.0538	1.02868	0.4793	13.1571	in-class
												Obs2	Studied cpd	2.3789	-1.70672	1.72517	20.0895	in-class
												Obs3	Studied cpd	2.67566	-1.28094	1.59107	18.7684	in-class
												Obs4	Studied cpd	1.39265	1.44521	0.906668	10.5551	in-class
												Obs5	Studied cpd	2.52775	-1.39253	1.55735	19.9551	in-class
												Obs6	Studied cpd	1.74747	1.91562	1.53778	10.4134	in-class
												Obs7	Studied cpd	3.13961	-1.20912	1.96005	19.065	in-class
												Obs8	Studied cpd	2.01033	1.9675	1.7501	10.3844	in-class
												Obs9	Studied cpd	3.24868	-1.06626	1.97467	20.885	in-class
												Obs10	Studied cpd	1.36121	0.152894	0.295701	11.4404	in-class
												Obs11	Studied cpd	0.16001	-1.28307	0.480254	26.3396	in-class
												Obs12	Studied cpd	0.515874	-0.792004	0.222967	26.1224	in-class
												Obs13	Studied cpd	0.496682	-1.05584	0.360979	25.6894	in-class
												Obs14	Studied cpd	0.753529	-0.799179	0.273313	24.5129	in-class
												Obs15	Studied cpd	0.235154	-0.644585	0.128823	22.8289	in-class
												Obs16	Studied cpd	0.198483	-0.484903	0.074166	23.9587	in-class
												Obs17	Studied cpd	-0.421489	-1.55509	0.727307	38.2593	in-class
												Obs18	Studied cpd	-0.0273732	-0.855345	0.211771	28.5355	in-class
												Obs19	Studied cpd	2.22868	0.278524	0.796989	25.596	in-class
												Obs20	Studied cpd	2.23449	0.1375	0.784059	26.501	in-class
												Obs21	Studied cpd	1.92764	0.434833	0.634136	11.8494	in-class
												Obs22	Studied cpd	1.51593	0.94158	0.614836	12.0453	in-class
												Obs23	Studied cpd	-1.30018	-2.01637	1.43982	65.3993	borderline
												Obs24	Studied cpd	0.637115	0.488341	0.132288	19.4046	in-class
												Obs25	Studied cpd	0.836006	0.72378	0.260537	16.2944	in-class
												Obs26	Studied cpd	0.92734	1.02881	0.440308	14.7135	in-class
												Obs27	Studied cpd	2.37591	-1.72517	1.74128	19.6205	in-class
												Obs28	Studied cpd	2.1269	0.281473	0.728337	28.1506	in-class
												Obs29	Studied cpd	1.96425	0.220799	0.615759	27.8898	in-class
												Obs30	Studied cpd	2.34613	0.203153	0.870278	24.9483	in-class
												Obs31	Studied cpd	2.34101	0.585905	0.953905	25.0153	in-class
												Obs32	Studied cpd	2.94151	-2.45658	3.0951	44.2323	in-class
												Obs33	Studied cpd	1.53902	0.766961	0.539528	16.1902	in-class
												Obs34	Studied cpd	2.39125	-1.70045	1.72818	27.9036	in-class
												Obs35	Studied cpd	2.71392	1.13596	1.52185	19.6028	in-class
												Obs36	Studied cpd	3.45829	-1.79329	2.79534	40.6773	in-class
												Obs37	Studied cpd	3.05296	-2.51481	3.28303	43.8916	in-class
												Obs38	Studied cpd	3.23556	-0.353193	1.66859	22.4511	in-class
												Obs39	Studied cpd	0.73576	-1.12658	0.451588	48.7165	in-class
												Obs40	Studied cpd	0.512197	-2.00676	1.20593	51.0184	borderline
												Obs41	Studied cpd	4.41336	-2.7621	5.24443	37.7572	in-class
												Obs42	Studied cpd	4.10782	-2.69754	4.73647	39.2558	in-class
												Obs43	Studied cpd	4.2361	-2.6951	4.89958	38.7939	in-class
												Obs44	Studied cpd	4.07065	-2.82792	4.89748	39.4814	in-class
												Obs45	Studied cpd	2.81191	0.380693	1.2749	24.9512	in-class
												Obs46	Studied cpd	2.52431	0.307973	1.0211	26.3684	in-class
												Obs47	Studied cpd	2.7457	0.456685	1.23594	26.3924	in-class
												Obs48	Studied cpd	2.74026	0.265432	1.19133	24.8295	in-class
												Obs49	Studied cpd	4.96012	-1.0003	4.12599	68.1977	borderline
												Obs50	Studied cpd	1.68722	-0.175176	0.452788	34.832	in-class
												Obs51	Studied cpd	2.33858	1.13362	1.22459	23.5723	in-class
												Obs52	Studied cpd	3.04737	-1.83951	2.42704	39.0174	in-class
												Obs53	Studied cpd	1.67232	1.33595	0.95243	12.6536	in-class
												Obs54	Studied cpd	2.56765	1.37923	1.5784	20.491	in-class
												Obs55	Studied cpd	2.72279	1.4158	1.73596	18.7175	in-class
												Obs56	Studied cpd	3.40337	-1.39013	2.36527	37.4679	in-class
												Obs57	Studied cpd	3.1497	1.80767	2.49233	17.8833	in-class
												Obs58	Studied cpd	2.11197	0.775723	0.869636	26.0102	in-class
												Obs59	Studied cpd	1.88979	0.4471	0.614732	29.1775	in-class
												Obs60	Studied cpd	0.440225	-2.41749	1.72095	130.858	borderline
												Obs61	Studied cpd	2.35651	1.73859	1.74041	17.7368	in-class
												Obs62	Studied cpd	1.90154	1.2573	1.02117	23.1391	in-class
												Obs63	Studied cpd	2.63415	0.59386	1.18404	25.7494	in-class
												Obs64	Studied cpd	4.11855	-1.99241	3.79352	39.0834	in-class
												Obs65	Studied cpd	3.7325	-2.27894	3.67494	40.1295	in-class
												Obs66	Studied cpd	3.1646	1.0885	1.90445	23.2863	in-class
												Obs67	Studied cpd	4.1074	-1.87187	3.64447	40.1596	in-class
												Obs68	Studied cpd	0.677954	0.247168	0.0893464	23.7296	in-class
												Obs69	Studied cpd	2.2979	-1.6964	1.65593	24.553	in-class
												Obs70	Studied cpd	1.15811	0.550401	0.296787	19.6816	in-class
												Obs71	Studied cpd	1.33992	1.07283	0.612941	13.5679	in-class
												Obs72	Studied cpd	1.33992	1.07283	0.612941	13.5679	in-class
												Obs73	Studied cpd	1.83337	1.49205	1.16818	8.5232	in-class
												Obs74	Studied cpd	3.18252	-1.58131	2.30282	20.3294	in-class
												Obs75	Studied cpd	2.0432	0.117246	0.654966	11.4809	in-class
												Obs76	Studied cpd	2.89466	-0.0610397	1.3077	19.4286	in-class
												Obs77	Studied cpd	2.39768	-0.0117305	0.896508	23.7618	in-class
												Obs78	Studied cpd	1.95271	1.09154	0.939293	7.62128	in-class
												Obs79	Studied cpd	0.452163	1.5809	0.754902	16.7897	in-class
												Obs80	Studied cpd	2.5206	-1.42086	1.57479	20.1759	in-class
												Obs81	Studied cpd	0.822956	1.95959	1.21651	11.9019	in-class
												Obs82	Studied cpd	1.22533	2.14309	1.56283	9.87928	in-class
												Obs83	Studied cpd	1.43171	1.7502	1.20582	8.03856	in-class
												Obs84	Studied cpd	1.30194	1.5915	0.997078	10.3222	in-class
												Obs85	Studied cpd	-0.496339	1.8117	0.987963	15.7756	in-class
												Obs86	Studied cpd	1.34007	0.710271	0.425979	25.3156	in-class
												Obs87	Studied cpd	3.51538	-1.98786	3.07025	38.9257	in-class
												Obs88	Studied cpd	3.35131	-0.806847	1.93972	40.3893	in-class
												Obs89	Studied cpd	-0.227097	-0.11707	0.0120072	24.3181	in-class
												Obs90	Studied cpd	3.64762	-0.468068	2.13817	41.5699	in-class
												Obs91	Studied cpd	3.42338	-0.961405	2.09492	41.5915	in-class
												Obs92	Studied cpd	3.76968	-0.956355	2.48055	38.7912	in-class
												Obs93	Studied cpd	4.08354	-0.154105	2.60719	42.336	in-class
												Obs94	Studied cpd	2.44488	-0.266005	0.952585	22.533	in-class
												Obs95	Studied cpd	2.97067	0.0791727	1.37795	21.6263	in-class
												Obs96	Studied cpd	4.71561	-1.65682	4.26173	67.9978	borderline
												Obs97	Studied cpd	1.39911	-3.54195	3.93461	117.664	borderline
												Obs98	Studied cpd	0.687405	1.53293	0.753493	13.2593	in-class
												Obs99	Studied cpd	0.337304	1.01914	0.318217	14.6028	in-class
												Obs100	Studied cpd	2.90362	1.41067	1.89042	18.1669	in-class
												Obs101	Studied cpd	0.893157	0.611491	0.232571	12.5558	in-class
												Obs102	Studied cpd	-0.199698	0.998751	0.294793	16.6489	in-class
												Obs103	Studied cpd	1.0538	1.02868	0.4793	13.1571	in-class
												Obs104	Studied cpd	0.525207	0.588443	0.143188	13.149	in-class
												Obs105	Studied cpd	3.09257	-0.694496	1.63093	48.3753	in-class
												Obs106	Studied cpd	4.39219	-0.995088	3.29472	71.5502	borderline
												Obs107	Studied cpd	1.80443	0.285797	0.53136	15.295	in-class
												Obs108	Studied cpd	2.28213	1.07108	1.14403	11.0564	in-class
												Obs109	Studied cpd	1.51653	1.38544	0.913921	13.5466	in-class
												Obs110	Studied cpd	1.07953	0.963605	0.450351	18.1533	in-class
												Obs111	Studied cpd	3.01716	-0.672645	1.55044	25.4404	in-class
												Obs112	Studied cpd	2.30526	0.0889596	0.830983	14.0204	in-class
												Obs113	Studied cpd	0.19766	1.14718	0.386816	9.94546	in-class
												Obs114	Studied cpd	2.8684	-1.2346	1.72397	8.77457	in-class
												Obs115	Studied cpd	3.18572	-0.408547	1.63088	22.5376	in-class
												Obs116	Studied cpd	2.56176	0.269765	1.04441	8.44669	in-class
												Obs117	Studied cpd	2.37834	0.258485	0.901397	9.96774	in-class
												Obs118	Studied cpd	3.47004	-1.33182	2.39082	47.467	in-class
												Obs119	Studied cpd	-0.591191	1.67447	0.86565	7.81095	in-class
												Obs120	Studied cpd	1.87963	0.31573	0.579769	27.0423	in-class
												Obs121	Studied cpd	1.2223	0.39462	0.278026	18.9724	in-class
												Obs122	Studied cpd	2.07093	-0.275867	0.690796	26.5942	in-class
												Obs123	Studied cpd	2.24438	-0.625024	0.898514	25.4655	in-class
												Obs124	Studied cpd	1.88099	-0.975638	0.827099	36.1681	in-class
												Obs125	Studied cpd	2.43265	0.192957	0.933583	26.4239	in-class
												Obs126	Studied cpd	2.00918	-0.416248	0.67962	24.7569	in-class

## Sheet: AD_results
No.	Subset	PC1	PC2	PC3	PC4	PC5	T2	Q	AD_class
1	Training	-0.0215003	2.4682	2.39206	-0.596499	0.742563	4.94413	3.80892	in-class
2	Training	-1.20039	-1.89097	-0.960936	-1.05682	0.195332	2.63313	5.91935	in-class
3	Training	1.22637	-0.773756	0.98258	-0.579343	-1.91947	3.87194	2.40732	in-class
4	Training	1.12362	1.22023	-0.102373	-1.43854	-0.069749	2.17636	2.32912	in-class
5	Training	-0.265105	-2.89459	-1.10661	0.17779	-1.64678	5.17192	3.86261	in-class
6	Test	4.29251	-1.16029	0.531925	-1.82849	1.32115	8.4136	11.4177	in-class
7	Training	2.21418	-0.184213	-0.348495	0.421319	0.48299	1.5034	6.45908	in-class
8	Test	0.413127	2.59491	-0.410823	-1.96755	1.34219	6.17531	14.2818	in-class
9	Training	-2.98059	-0.9949	-1.23362	-0.0356092	0.175612	3.05361	0.810313	in-class
10	Training	0.563141	2.68893	0.539558	-1.28074	0.00343482	3.58305	3.80387	in-class
11	Training	-1.65513	-1.05423	-1.32	0.00634693	-0.811293	2.20051	1.97836	in-class
12	Training	-2.10143	-0.337068	-1.40031	-0.571728	-0.889187	2.68984	2.89406	in-class
13	Training	0.143634	-0.949088	1.36552	-1.09785	-2.12634	5.1965	3.33664	in-class
14	Training	0.0678301	2.63113	-0.522879	1.50403	-0.127823	3.83931	3.94343	in-class
15	Training	0.38042	1.88938	0.124426	0.473448	-0.160008	1.33436	2.87049	in-class
16	Training	-3.11932	-2.00763	2.52169	1.07676	0.511706	7.17725	7.58205	in-class
17	Training	1.08579	-1.0457	0.898931	-0.416182	-2.10755	4.33089	3.00265	in-class
18	Test	-4.95871	-0.0186542	0.304878	0.174538	-0.424288	5.96299	10.0559	in-class
19	Training	-1.42109	-1.23678	4.185	-0.992722	0.583683	9.16373	2.26989	in-class
20	Training	-4.70327	3.59191	-3.53648	-0.348606	-3.06361	21.4205	7.23327	in-class
21	Training	0.350732	0.313742	-1.45266	0.635372	0.748286	1.62253	4.4055	in-class
22	Training	2.69709	1.44604	0.0790156	1.58287	1.12387	4.9933	2.79368	in-class
23	Training	-1.07687	-0.0856081	1.33072	1.91351	0.656031	3.81063	1.81402	in-class
24	Training	1.2648	-3.16127	-1.34783	-0.414175	0.0788215	4.39683	4.42559	in-class
25	Training	-2.83271	-2.76194	-1.22368	0.243358	0.278101	5.00371	1.91666	in-class
26	Training	0.720943	1.18761	0.0844251	0.948426	-0.198683	1.20777	1.63027	in-class
27	Training	1.92236	2.74823	-3.05914	-2.38168	3.72218	21.1435	9.83433	in-class
28	Test	0.473932	-3.78276	-0.910572	-1.4101	0.333148	6.32995	10.648	in-class
29	Training	2.4107	1.05252	-0.488522	-1.56185	-0.381797	3.5734	2.57117	in-class
30	Training	-1.3159	-1.13273	-0.875056	-0.015397	0.847016	1.65498	3.75358	in-class
31	Training	0.898718	2.6256	-2.36302	0.213918	1.6825	6.78912	2.21707	in-class
32	Training	-3.16192	-2.10576	-0.901072	0.301999	0.121598	4.15249	1.04836	in-class
33	Test	-1.1384	-1.05125	-0.640466	0.587593	-1.29001	2.27681	2.74043	in-class
34	Training	-3.74258	1.60828	-2.04406	0.528948	-1.14575	6.99286	4.97824	in-class
35	Test	0.0424302	0.025199	-2.83728	-0.457033	0.16614	3.5134	0.761236	in-class
36	Training	0.261782	-0.193785	1.81297	0.874779	0.661263	2.23565	3.45648	in-class
37	Training	1.32331	-1.30495	-2.2184	2.47661	2.64951	12.3019	7.11105	in-class
38	Training	-0.774257	0.714853	1.95613	0.219966	0.0610289	1.92978	0.793144	in-class
39	Training	-3.91438	-0.894193	-0.532803	0.393877	-0.627738	4.36036	3.83875	in-class
40	Training	-0.685518	1.3792	0.934151	0.530518	0.374665	1.36582	0.500357	in-class
41	Training	1.38478	0.267955	1.54333	0.527868	1.34787	2.98502	1.10167	in-class
42	Training	-0.369134	2.02946	0.226422	0.59139	0.242098	1.62937	1.3236	in-class
43	Test	-1.01764	-0.7694	0.944004	1.39567	-0.0985337	2.12859	5.16618	in-class
44	Training	6.9711	0.265518	-1.30557	-0.785595	-2.01163	15.5236	4.60414	in-class
45	Training	3.05658	0.0702249	1.26749	0.0545755	0.591433	3.12167	1.83992	in-class
46	Training	3.94948	-2.60757	-0.663709	-0.348335	-1.26814	7.2452	6.59135	in-class
47	Training	-0.480644	-0.226286	-1.56571	1.2354	0.673166	2.45815	2.18077	in-class
48	Test	1.40398	-5.29423	-1.22165	-0.974062	1.1872	11.5793	14.9986	in-class
49	Training	-0.726388	-1.00053	1.25596	-0.64074	0.476085	1.54003	3.10807	in-class
50	Training	-0.539439	1.20106	-1.92744	0.219816	0.354858	2.19362	2.76677	in-class
51	Training	2.27618	-4.51207	-2.59036	0.313643	0.60433	10.749	5.55988	in-class
52	Training	-1.41132	-0.0746394	3.06154	-1.80325	0.553761	6.80113	2.54997	in-class
53	Test	0.975456	-2.85858	0.0894095	0.0209423	0.143236	2.81297	2.91264	in-class
54	Training	-1.9665	-2.22297	-0.518927	-0.3432	0.199249	2.68355	5.93877	in-class
55	Training	-0.219036	-0.826749	1.60805	0.100321	1.13126	2.24767	3.45285	in-class
56	Training	-1.22862	-1.20819	2.32165	-0.361701	1.12938	4.08098	3.69798	in-class
57	Training	-1.26653	0.952277	2.26262	0.120382	-0.380161	2.90856	2.42471	in-class
58	Training	-0.837838	-0.163068	0.900153	-1.03702	-0.181973	1.26411	3.3227	in-class
59	Test	2.39176	0.606463	1.11778	-1.8179	0.485527	4.39289	4.55879	in-class
60	Training	1.26669	-0.194462	1.20361	-0.0243224	0.723885	1.37608	5.09187	in-class
61	Training	-1.64337	3.85183	1.23657	2.33569	-1.02262	10.4053	17.9644	in-class
62	Training	-3.0047	0.989921	-1.65417	-4.90582	2.48745	24.4265	8.26717	borderline
63	Test	1.79199	-4.61672	-1.58466	-0.061863	-1.67926	10.5749	2.12883	in-class
64	Training	0.787947	1.78908	-0.120055	0.972641	-0.515757	1.99546	1.99348	in-class
65	Training	1.05705	0.148406	-0.346952	0.853378	0.112728	0.822577	0.983051	in-class
66	Training	1.89648	0.984826	0.31337	1.67075	0.809738	3.56425	4.75538	in-class
67	Training	-0.392459	3.75659	0.463944	-0.448701	-0.423043	4.83349	35.4047	borderline
68	Training	0.617539	-2.91913	-0.839737	-0.429854	0.363345	3.28618	5.11064	in-class
69	Training	0.657167	1.53036	-0.00197974	-0.6653	-0.811281	1.62096	2.38126	in-class
70	Test	2.79022	0.591623	1.25699	-0.502088	1.03999	3.5591	3.03867	in-class
71	Training	-1.84518	-1.15659	-1.13751	0.673401	0.574459	2.30813	1.23565	in-class
72	Test	-2.62399	-1.55269	-0.614846	-0.534228	-0.531359	2.93258	1.7417	in-class
73	Training	-0.454365	0.095019	-1.48123	0.273566	0.727177	1.40298	2.26525	in-class
74	Training	0.925484	-0.815858	1.12192	-0.894774	-2.03983	4.52782	2.98725	in-class
75	Training	0.414087	1.23873	0.440449	0.716756	-0.583631	1.20194	2.29131	in-class
76	Training	2.39744	2.68164	-0.777686	-0.216522	-1.38463	5.30073	4.70431	in-class
77	Training	-0.947921	-0.820556	3.1119	-1.2961	0.49844	5.77522	1.45895	in-class
78	Test	-2.37268	-2.64278	-1.46886	0.301112	0.499298	4.66117	0.777488	in-class
79	Training	3.27702	0.0129316	0.806864	-2.03894	0.530243	5.81759	7.3684	in-class
80	Training	-0.66114	0.0464812	-0.716722	1.07717	-1.53117	2.82285	3.96967	in-class
81	Training	1.04362	-0.568118	0.785576	-0.565922	-1.70662	2.9665	1.84361	in-class
82	Training	4.22149	-2.59478	-0.874222	-0.0844776	-0.996069	7.35165	7.65616	in-class
83	Training	-2.66324	-1.29961	-0.707827	-0.291491	-0.650247	2.7724	1.85978	in-class
84	Training	0.774186	-1.25781	1.12918	3.70922	0.951433	11.1647	6.45781	in-class
Obs1	Studied cpd	-2.62435	-2.78691	-0.0396602	0.43199	-0.639281	4.48708	4.71463	in-class
Obs2	Studied cpd	-0.498863	-2.08284	2.08241	-1.09645	0.0621922	4.04663	4.16072	in-class
Obs3	Studied cpd	-0.748792	-2.09573	1.41112	-0.858092	-0.0949698	2.84837	2.74946	in-class
Obs4	Studied cpd	-2.66909	-2.40239	0.142068	0.369415	-0.834637	4.09969	3.43607	in-class
Obs5	Studied cpd	-0.625611	-1.85516	2.0155	-0.983278	-0.144415	3.53665	3.26162	in-class
Obs6	Studied cpd	-2.71493	-1.9878	0.0680804	0.502151	-1.04493	3.94673	2.54865	in-class
Obs7	Studied cpd	-0.54627	-1.05763	1.98492	-1.19984	-0.198274	3.06724	2.27961	in-class
Obs8	Studied cpd	-2.41921	-1.33754	0.448395	0.586173	-1.13505	3.19785	3.17875	in-class
Obs9	Studied cpd	-0.537177	-0.51758	2.14434	-1.06778	-0.366143	2.93761	2.28785	in-class
Obs10	Studied cpd	-2.03282	-2.80584	0.225555	0.191077	-0.394173	3.60677	4.18278	in-class
Obs11	Studied cpd	-1.40687	-4.41615	0.280556	0.0696021	-1.09111	7.50936	13.5998	in-class
Obs12	Studied cpd	-1.59091	-4.36214	0.172151	-0.0116191	-1.19842	7.64618	11.4058	in-class
Obs13	Studied cpd	-1.28715	-4.42263	0.417931	-0.111189	-1.07755	7.47515	11.4465	in-class
Obs14	Studied cpd	-1.45524	-4.27899	0.234623	-0.184594	-1.20003	7.35954	8.90567	in-class
Obs15	Studied cpd	-1.73188	-4.747	0.388905	0.21532	-0.508424	8.07771	11.4718	in-class
Obs16	Studied cpd	-1.87637	-4.74184	0.373823	0.268359	-0.532251	8.21549	12.061	in-class
Obs17	Studied cpd	-1.09305	-5.49498	0.496982	0.219424	-1.00868	10.6619	18.4385	in-class
Obs18	Studied cpd	-1.49719	-5.15422	0.311851	0.259896	-0.885607	9.54578	14.5044	in-class
Obs19	Studied cpd	-1.57342	-2.50804	-0.0744917	0.516524	-0.743689	3.14891	3.5216	in-class
Obs20	Studied cpd	-1.50388	-2.45458	0.0814693	0.374873	-0.582195	2.77304	3.75089	in-class
Obs21	Studied cpd	-2.09613	-2.85151	-0.107235	0.118687	-0.476929	3.77066	2.35136	in-class
Obs22	Studied cpd	-2.06122	-2.5145	0.36002	0.650987	-0.58904	3.58229	3.31742	in-class
Obs23	Studied cpd	-0.695647	-6.79076	0.375184	1.60502	-0.0244136	16.4287	27.0238	borderline
Obs24	Studied cpd	-2.53252	-3.48022	-0.272085	0.467588	-0.296616	5.55977	7.7125	in-class
Obs25	Studied cpd	-2.58113	-3.16029	-0.179044	0.443572	-0.452611	5.00307	6.40548	in-class
Obs26	Studied cpd	-2.64174	-2.89713	-0.0654731	0.527711	-0.595021	4.72908	5.26274	in-class
Obs27	Studied cpd	-0.501871	-2.03601	1.99431	-1.05908	0.0556371	3.78193	3.93599	in-class
Obs28	Studied cpd	-1.64641	-2.60583	-0.150336	0.546899	-0.671496	3.31552	3.67395	in-class
Obs29	Studied cpd	-1.62369	-2.66749	-0.0724329	0.599143	-0.660137	3.42267	3.90918	in-class
Obs30	Studied cpd	-1.37299	-2.4427	0.534016	0.493655	-0.484414	2.7758	3.35178	in-class
Obs31	Studied cpd	-2.57691	-3.29218	-0.333449	-0.157029	0.867549	5.58351	4.88416	in-class
Obs32	Studied cpd	-0.470749	-2.87839	2.08909	-1.44517	1.48063	7.49911	8.48324	in-class
Obs33	Studied cpd	-3.1269	-3.51872	-0.335986	-0.46119	0.84627	6.9068	5.63821	in-class
Obs34	Studied cpd	-1.28078	-3.41629	1.74874	-1.58582	1.2936	8.26248	10.2055	in-class
Obs35	Studied cpd	-2.63197	-2.68558	0.0777528	-0.185647	0.520164	4.11943	2.95238	in-class
Obs36	Studied cpd	-0.555574	-2.10856	2.34469	-1.43746	1.18369	6.18832	5.15901	in-class
Obs37	Studied cpd	-0.409924	-2.62984	2.28054	-1.63158	1.58189	8.02035	9.42104	in-class
Obs38	Studied cpd	-1.98155	-3.20828	-0.283493	-0.767907	0.979296	5.2966	3.9033	in-class
Obs39	Studied cpd	-1.44071	-5.96179	0.0241531	0.248906	0.271555	11.7662	20.1943	in-class
Obs40	Studied cpd	-1.02675	-6.02438	0.0684276	0.0586239	0.0523695	11.6725	20.3075	in-class
Obs41	Studied cpd	0.231523	-1.95639	1.78835	-2.21101	0.949867	6.52528	4.87848	in-class
Obs42	Studied cpd	0.273447	-2.25136	1.86847	-1.97244	1.00729	6.44815	5.56704	in-class
Obs43	Studied cpd	0.292448	-2.16812	1.87111	-2.04845	0.975244	6.49974	4.99421	in-class
Obs44	Studied cpd	0.313945	-2.18156	1.94614	-2.02809	1.01575	6.64323	5.89404	in-class
Obs45	Studied cpd	-1.89686	-3.10967	-0.336718	-0.162702	0.208578	3.98403	4.06555	in-class
Obs46	Studied cpd	-1.93925	-3.30372	-0.414764	-0.0116705	0.183631	4.41314	4.26995	in-class
Obs47	Studied cpd	-1.98567	-3.24749	-0.515582	-0.075526	0.181656	4.3823	3.67806	in-class
Obs48	Studied cpd	-1.93139	-3.12106	-0.374133	-0.230926	0.226262	4.07232	3.81699	in-class
Obs49	Studied cpd	-1.00733	-2.77552	-1.01425	-0.628314	1.00409	4.09698	3.66804	in-class
Obs50	Studied cpd	-2.47128	-4.43103	-0.23673	-0.389025	1.28885	8.95464	10.6901	in-class
Obs51	Studied cpd	-2.50711	-2.76421	-0.337787	0.382039	-0.253521	4.073	3.00653	in-class
Obs52	Studied cpd	-0.246729	-2.43282	1.86803	-0.749341	0.433325	3.84747	4.09193	in-class
Obs53	Studied cpd	-2.83853	-2.98787	-0.276089	0.152444	-0.244877	4.79145	3.27412	in-class
Obs54	Studied cpd	-2.56495	-2.41193	-0.174208	0.308102	-0.43544	3.59057	2.23883	in-class
Obs55	Studied cpd	-2.63334	-2.02777	-0.212698	0.270103	-0.567583	3.22586	1.71088	in-class
Obs56	Studied cpd	-0.309936	-1.75183	1.98069	-0.677968	0.233461	2.97281	2.37057	in-class
Obs57	Studied cpd	-2.63465	-1.25786	-0.0690419	0.376853	-0.799894	2.69448	1.9192	in-class
Obs58	Studied cpd	-2.43616	-3.08002	-0.463237	0.375169	-0.0871227	4.56812	4.00557	in-class
Obs59	Studied cpd	-2.37141	-3.37833	-0.609295	0.396279	0.0674945	5.17523	5.07462	in-class
Obs60	Studied cpd	-0.0942619	-7.20473	-0.252129	1.95042	0.699693	19.2993	26.612	borderline
Obs61	Studied cpd	-2.98337	-1.97717	0.36002	0.706749	0.0719736	3.71563	1.64633	in-class
Obs62	Studied cpd	-2.9505	-2.73867	0.049656	0.713616	0.394133	4.86349	2.81302	in-class
Obs63	Studied cpd	-1.62111	-2.60089	0.0267161	0.150144	-0.93893	3.40707	2.90045	in-class
Obs64	Studied cpd	0.127608	-1.87563	1.15105	-1.15057	-0.314983	2.63282	1.45099	in-class
Obs65	Studied cpd	0.220601	-2.00703	1.53399	-1.18429	-0.255287	3.25736	2.40266	in-class
Obs66	Studied cpd	-1.79296	-1.86252	0.0390599	0.0392915	-1.22941	2.95573	1.69399	in-class
Obs67	Studied cpd	0.214101	-1.22842	1.62532	-1.10368	-0.421633	2.54166	1.83208	in-class
Obs68	Studied cpd	-2.31036	-3.01323	-0.513135	0.47332	-1.0655	5.2034	7.73641	in-class
Obs69	Studied cpd	-0.404479	-2.38943	1.76577	-1.06743	-0.770414	4.34051	4.55319	in-class
Obs70	Studied cpd	-2.21345	-2.23744	-0.282438	0.412234	-1.33611	4.18224	5.42578	in-class
Obs71	Studied cpd	-2.966	-3.12469	-0.234913	0.140254	0.113299	5.18254	3.29703	in-class
Obs72	Studied cpd	-2.966	-3.12469	-0.234913	0.140254	0.113299	5.18254	3.29703	in-class
Obs73	Studied cpd	-3.05122	-2.365	0.0220795	-0.0287818	-0.19103	3.97255	1.24509	in-class
Obs74	Studied cpd	-0.54328	-1.37708	2.61858	-1.72531	0.678346	5.87648	2.58802	in-class
Obs75	Studied cpd	-2.12348	-3.22071	0.0144127	-0.235254	0.344395	4.44658	2.60401	in-class
Obs76	Studied cpd	-1.72766	-2.61056	-0.0151744	-0.337873	0.275628	2.97801	2.15291	in-class
Obs77	Studied cpd	-1.86988	-2.76803	-0.0345608	-0.242418	0.123644	3.28292	4.59623	in-class
Obs78	Studied cpd	-2.77401	-2.18453	0.0527656	-0.083115	-0.144653	3.32885	1.29757	in-class
Obs79	Studied cpd	-3.17065	-3.04684	0.297515	1.12419	0.0783485	6.17897	5.4705	in-class
Obs80	Studied cpd	-0.761608	-1.80007	2.46299	-0.996769	0.743315	4.75966	2.77504	in-class
Obs81	Studied cpd	-3.18585	-2.63041	0.565443	1.01745	-0.132927	5.40746	3.87449	in-class
Obs82	Studied cpd	-3.15214	-2.09402	0.50332	1.00996	-0.265603	4.56083	2.367	in-class
Obs83	Studied cpd	-2.85732	-1.49766	0.597068	0.917018	-0.27536	3.39639	1.86471	in-class
Obs84	Studied cpd	-2.66147	-1.24401	0.758146	1.14263	-0.243855	3.31795	2.62135	in-class
Obs85	Studied cpd	-3.79165	-3.36768	0.0892946	1.06132	-0.0499079	7.71192	7.23483	in-class
Obs86	Studied cpd	-2.13886	-2.87201	0.711128	1.1397	0.218421	4.79545	4.91314	in-class
Obs87	Studied cpd	-0.177958	-1.50096	2.13037	-0.844382	0.753198	3.50488	2.68748	in-class
Obs88	Studied cpd	-0.680484	-1.31411	0.772093	0.278082	0.363378	1.0494	3.41044	in-class
Obs89	Studied cpd	-2.21644	-4.80581	0.719024	0.76041	0.0272372	9.02758	12.1196	in-class
Obs90	Studied cpd	-1.07442	-1.72878	0.0712472	-0.150494	-0.227828	1.2668	4.18207	in-class
Obs91	Studied cpd	-0.768679	-1.51178	0.458798	-0.264476	-0.0765132	0.997111	5.64061	in-class
Obs92	Studied cpd	-0.703251	-1.375	0.584572	-0.562658	-0.0879111	1.07356	4.56581	in-class
Obs93	Studied cpd	-0.920696	-0.883328	0.0972085	-0.00654577	-0.435023	0.587162	4.70139	in-class
Obs94	Studied cpd	-1.5423	-2.74981	-0.0930587	0.00302689	-0.268213	2.99372	3.08029	in-class
Obs95	Studied cpd	-1.44899	-1.81169	-0.200753	0.113371	-0.581189	1.79861	1.53823	in-class
Obs96	Studied cpd	0.0782966	-1.27006	0.463324	-0.503089	-0.157651	0.788196	5.06074	in-class
Obs97	Studied cpd	0.644823	-6.65271	-0.078574	1.237	0.348841	15.1521	16.7427	in-class
Obs98	Studied cpd	-2.82002	-3.25312	1.02467	0.886137	0.385296	6.27473	3.94795	in-class
Obs99	Studied cpd	-2.63434	-3.41057	0.992024	0.813598	0.367162	6.24609	6.05202	in-class
Obs100	Studied cpd	-2.15701	-1.87782	1.00119	0.267354	-0.100212	2.67462	1.94653	in-class
Obs101	Studied cpd	-2.11442	-2.82711	0.635901	0.70601	-0.231769	4.10983	5.83926	in-class
Obs102	Studied cpd	-3.17615	-3.14264	-0.172579	0.272533	-1.09626	6.419	8.82097	in-class
Obs103	Studied cpd	-2.62435	-2.78691	-0.0396602	0.43199	-0.639281	4.48708	4.71463	in-class
Obs104	Studied cpd	-2.70441	-3.34499	0.108985	0.190088	0.119975	5.27706	5.49354	in-class
Obs105	Studied cpd	-0.866685	-2.33065	-0.199757	0.143089	-0.837825	2.43043	4.19115	in-class
Obs106	Studied cpd	-0.520714	-1.88185	0.0358673	-0.0646205	-0.395413	1.29584	4.80851	in-class
Obs107	Studied cpd	-2.06795	-3.03635	-0.220033	0.31978	0.104332	4.00194	3.78686	in-class
Obs108	Studied cpd	-2.19048	-2.28448	0.161801	0.326205	-0.329314	2.93082	2.15133	in-class
Obs109	Studied cpd	-2.63806	-2.3479	0.0130962	0.298057	-0.943697	4.08114	2.95434	in-class
Obs110	Studied cpd	-2.57212	-3.10396	-0.068099	0.315712	-0.592445	4.91102	5.62967	in-class
Obs111	Studied cpd	-1.08436	-2.69531	-0.21237	0.0530058	0.0796071	2.58697	2.92637	in-class
Obs112	Studied cpd	-1.7481	-3.13548	0.276294	-0.0765302	0.156198	3.86408	3.66701	in-class
Obs113	Studied cpd	-2.92794	-2.94152	0.407615	0.543292	-0.457214	5.15717	5.80284	in-class
Obs114	Studied cpd	-1.04478	-2.39062	1.49501	-1.58658	0.428933	4.82692	1.92529	in-class
Obs115	Studied cpd	-1.97594	-3.22975	-0.219921	-0.800701	0.97955	5.35682	4.19671	in-class
Obs116	Studied cpd	-2.30178	-2.71895	0.520122	-1.02742	0.679648	4.73677	2.67787	in-class
Obs117	Studied cpd	-2.76587	-2.95889	0.0195793	-1.35045	0.605435	6.05606	4.14455	in-class
Obs118	Studied cpd	-0.646692	-2.4451	-0.473073	0.114737	-0.288478	2.14225	1.89013	in-class
Obs119	Studied cpd	-3.18594	-3.32956	1.36497	1.04312	0.11586	7.39381	5.72768	in-class
Obs120	Studied cpd	-1.66963	-2.8124	0.0959007	0.596251	-0.699845	3.74693	4.49665	in-class
Obs121	Studied cpd	-2.06326	-2.94048	-0.157885	0.238222	-1.09794	4.65223	5.59588	in-class
Obs122	Studied cpd	-1.69725	-2.51065	-0.325442	0.105323	-0.791218	3.16991	4.49119	in-class
Obs123	Studied cpd	-1.00611	-2.39792	0.158193	0.316587	-0.703065	2.48747	3.35966	in-class
Obs124	Studied cpd	-1.21338	-2.60786	-0.457556	0.24473	-0.78069	3.05991	5.3304	in-class
Obs125	Studied cpd	-1.8031	-2.43228	-0.277988	0.00296085	-0.793042	3.11768	4.55308	in-class
Obs126	Studied cpd	-1.3131	-2.21632	0.345451	0.607483	-0.00970165	2.25023	4.45824	in-class

## Sheet: Cannabinoids_results
Cannabinoid	SVR	MLR	BT	ANN1	ANN2	ANN3	ANN4	ANN5	Mean CI	Secretion into milk (SIMCA)	Secretion into milk (OC-PLS)	OC-PLS region
Obs1	0.779714	0.723634	0.889638	0.889703	0.861581	0.831595	0.848503	0.79861	0.827872	in-class	in-class	regular
Obs2	0.544401	0.519655	0.653226	0.543031	0.518791	0.526797	0.535681	0.588382	0.553746	in-class	in-class	regular
Obs3	0.595682	0.566401	0.678899	0.694239	0.666287	0.68763	0.742193	0.647581	0.659864	in-class	in-class	regular
Obs4	0.811947	0.765689	0.701579	0.876067	0.863838	0.826588	0.862454	0.820224	0.816048	in-class	in-class	regular
Obs5	0.581686	0.561534	0.65028	0.646417	0.626108	0.640507	0.693376	0.628071	0.628498	in-class	in-class	regular
Obs6	0.819358	0.782961	0.687279	0.885816	0.877131	0.827477	0.872963	0.815255	0.82103	in-class	in-class	regular
Obs7	0.543253	0.532583	0.647398	0.534384	0.518089	0.503185	0.489159	0.565035	0.541636	in-class	in-class	regular
Obs8	0.792599	0.773268	0.786265	0.96022	0.929093	0.8436	0.88401	0.774761	0.842977	in-class	in-class	regular
Obs9	0.553609	0.548948	0.637925	0.541785	0.549674	0.537012	0.518149	0.54648	0.554198	in-class	in-class	regular
Obs10	0.726224	0.666828	0.795964	0.88751	0.847698	0.828002	0.83038	0.752297	0.791863	in-class	in-class	regular
Obs11	0.66704	0.595131	0.624058	0.827225	0.795217	0.802898	0.804004	0.689352	0.725616	in-class	in-class	regular
Obs12	0.708253	0.637099	0.715176	0.844792	0.811972	0.813953	0.804082	0.756053	0.761422	in-class	in-class	regular
Obs13	0.648727	0.59313	0.516082	0.815111	0.777907	0.783041	0.782847	0.700141	0.702123	in-class	in-class	regular
Obs14	0.687252	0.630237	0.626223	0.832085	0.799356	0.799649	0.791986	0.751617	0.739801	in-class	in-class	regular
Obs15	0.689674	0.630509	0.65622	0.80386	0.784961	0.79318	0.778963	0.776311	0.73921	in-class	in-class	regular
Obs16	0.720974	0.654444	0.778326	0.802052	0.793211	0.801709	0.788179	0.811909	0.768851	in-class	in-class	regular
Obs17	0.630384	0.569192	0.528789	0.793578	0.751997	0.765829	0.761623	0.677227	0.684827	in-class	in-class	regular
Obs18	0.680427	0.623308	0.613308	0.802935	0.781429	0.789944	0.775751	0.766526	0.729203	in-class	in-class	regular
Obs19	0.684855	0.644681	0.712442	0.891113	0.84232	0.815577	0.824061	0.716382	0.766429	in-class	in-class	regular
Obs20	0.682264	0.646367	0.722112	0.876099	0.839662	0.813941	0.820265	0.720738	0.765181	in-class	in-class	regular
Obs21	0.723825	0.66842	0.708858	0.850175	0.824869	0.813744	0.813604	0.780412	0.772988	in-class	in-class	regular
Obs22	0.717145	0.680978	0.817833	0.888365	0.848986	0.818045	0.830074	0.759658	0.795135	in-class	in-class	regular
Obs23	0.536382	0.491221	0.473357	0.664508	0.618622	0.648395	0.656364	0.612076	0.587616	borderline	borderline	class outlier
Obs24	0.721875	0.65136	0.740579	0.870038	0.830276	0.824478	0.820189	0.750527	0.776165	in-class	in-class	regular
Obs25	0.74714	0.681148	0.824805	0.889372	0.850642	0.832873	0.835509	0.768706	0.803774	in-class	in-class	regular
Obs26	0.77707	0.720799	0.889638	0.892164	0.863234	0.832611	0.848347	0.795367	0.827404	in-class	in-class	regular
Obs27	0.528469	0.504117	0.653226	0.50455	0.483697	0.481782	0.467696	0.567556	0.523887	in-class	in-class	regular
Obs28	0.674995	0.636715	0.669549	0.881065	0.835235	0.810816	0.819914	0.708523	0.754602	in-class	in-class	regular
Obs29	0.67378	0.638538	0.730685	0.870349	0.83248	0.809335	0.817145	0.712405	0.76059	in-class	in-class	regular
Obs30	0.706046	0.686556	0.77183	0.843425	0.833937	0.806789	0.815636	0.77394	0.77977	in-class	in-class	regular
Obs31	0.751628	0.673128	0.794118	0.7667	0.780551	0.80058	0.781311	0.881187	0.77865	in-class	in-class	regular
Obs32	0.543128	0.490995	0.471527	0.581695	0.500714	0.55335	0.614587	0.640515	0.549564	in-class	in-class	regular
Obs33	0.783921	0.694437	0.703282	0.718336	0.755678	0.793918	0.771166	0.973419	0.77427	in-class	in-class	regular
Obs34	0.661212	0.590414	0.544829	0.740152	0.742774	0.771091	0.732303	0.798956	0.697716	in-class	in-class	regular
Obs35	0.82683	0.76329	0.8202	0.713683	0.778677	0.797558	0.820455	0.932835	0.806691	in-class	in-class	regular
Obs36	0.578536	0.538008	0.647454	0.635353	0.541848	0.601228	0.661278	0.682465	0.610771	in-class	in-class	regular
Obs37	0.51848	0.463383	0.458242	0.514874	0.383188	0.407413	0.376234	0.621211	0.467878	in-class	in-class	regular
Obs38	0.701777	0.618821	0.714669	0.743845	0.752431	0.784084	0.742503	0.851281	0.738676	in-class	in-class	regular
Obs39	0.647521	0.571528	0.585005	0.69275	0.71506	0.755361	0.696347	0.818421	0.685249	in-class	in-class	regular
Obs40	0.581471	0.501225	0.455196	0.68566	0.663588	0.7062	0.669582	0.64634	0.613658	borderline	in-class	regular
Obs41	0.455053	0.414243	0.522553	0.472614	0.324733	0.273772	0.278249	0.561279	0.412812	in-class	in-class	regular
Obs42	0.450432	0.417662	0.511468	0.486751	0.337727	0.280762	0.292941	0.575659	0.419175	in-class	in-class	regular
Obs43	0.45234	0.419323	0.511468	0.477953	0.33438	0.283825	0.292334	0.575187	0.418351	in-class	in-class	regular
Obs44	0.434126	0.400412	0.49344	0.480167	0.3323	0.261284	0.282076	0.546521	0.403791	in-class	in-class	regular
Obs45	0.715055	0.655035	0.646076	0.753726	0.787689	0.796008	0.772871	0.852512	0.747372	in-class	in-class	regular
Obs46	0.706148	0.651089	0.589229	0.745181	0.779338	0.790256	0.768882	0.842159	0.734035	in-class	in-class	regular
Obs47	0.719931	0.663447	0.646057	0.736555	0.777734	0.790576	0.773594	0.858147	0.745755	in-class	in-class	regular
Obs48	0.700053	0.64052	0.65868	0.766932	0.790633	0.798827	0.771846	0.838722	0.745777	in-class	in-class	regular
Obs49	0.650481	0.585315	0.485473	0.759114	0.746165	0.770032	0.742675	0.760012	0.687408	borderline	in-class	regular
Obs50	0.72471	0.631718	0.765244	0.713531	0.740631	0.782599	0.731583	0.932249	0.752783	in-class	in-class	regular
Obs51	0.808257	0.738023	0.869157	0.80856	0.814904	0.815406	0.82843	0.874296	0.819629	in-class	in-class	regular
Obs52	0.555477	0.523453	0.591318	0.589006	0.534793	0.568642	0.622773	0.633357	0.577352	in-class	in-class	regular
Obs53	0.817619	0.742483	0.880798	0.764941	0.790117	0.806337	0.816797	0.916603	0.816962	in-class	in-class	regular
Obs54	0.837528	0.771954	0.976597	0.802963	0.816767	0.814376	0.843555	0.883453	0.843399	in-class	in-class	regular
Obs55	0.862129	0.798605	0.910062	0.810007	0.823058	0.816068	0.857195	0.883565	0.845086	in-class	in-class	regular
Obs56	0.577821	0.556109	0.748664	0.610433	0.559751	0.586543	0.622035	0.633855	0.611901	in-class	in-class	regular
Obs57	0.840879	0.783532	0.784896	0.915926	0.904143	0.848347	0.879347	0.814376	0.846431	in-class	in-class	regular
Obs58	0.775116	0.697953	0.861189	0.819259	0.811066	0.816777	0.812422	0.85257	0.805794	in-class	in-class	regular
Obs59	0.744083	0.66154	0.808551	0.816324	0.798096	0.812422	0.795423	0.82664	0.782885	in-class	in-class	regular
Obs60	0.530903	0.468151	0.512333	0.620607	0.599869	0.648422	0.612674	0.620758	0.576715	borderline	borderline	class outlier
Obs61	0.868849	0.806401	0.913043	0.797081	0.832418	0.817876	0.858458	0.892843	0.848371	in-class	in-class	regular
Obs62	0.8291	0.752414	0.758736	0.803219	0.823052	0.820897	0.832326	0.903668	0.815427	in-class	in-class	regular
Obs63	0.730487	0.691033	0.794629	0.842874	0.844448	0.817747	0.821189	0.790008	0.791552	in-class	in-class	regular
Obs64	0.536622	0.508784	0.571256	0.530438	0.487681	0.498549	0.503125	0.592763	0.528652	in-class	in-class	regular
Obs65	0.521659	0.495329	0.571256	0.500123	0.456015	0.45427	0.440141	0.575534	0.501791	in-class	in-class	regular
Obs66	0.795165	0.765041	0.760162	0.837288	0.885557	0.829413	0.853682	0.818738	0.818131	in-class	in-class	regular
Obs67	0.524085	0.51154	0.721801	0.524245	0.48308	0.455164	0.446798	0.555727	0.527805	in-class	in-class	regular
Obs68	0.706544	0.641638	0.768976	0.909149	0.861574	0.840167	0.846623	0.691244	0.783239	in-class	in-class	regular
Obs69	0.570838	0.548962	0.687527	0.663968	0.634131	0.645801	0.698452	0.637573	0.635906	in-class	in-class	regular
Obs70	0.721136	0.671486	0.577565	0.960332	0.901693	0.853111	0.865812	0.699276	0.781302	in-class	in-class	regular
Obs71	0.767605	0.696991	0.770123	0.814089	0.822186	0.818385	0.812858	0.85295	0.794398	in-class	in-class	regular
Obs72	0.767605	0.696991	0.770123	0.814089	0.822186	0.818385	0.812858	0.85295	0.794398	in-class	in-class	regular
Obs73	0.838173	0.779567	0.922815	0.783271	0.848034	0.821686	0.844791	0.893387	0.841465	in-class	in-class	regular
Obs74	0.522754	0.499067	0.640784	0.551927	0.451344	0.418306	0.411424	0.581019	0.509578	in-class	in-class	regular
Obs75	0.687667	0.622825	0.682921	0.782543	0.782639	0.794653	0.771143	0.802867	0.740907	in-class	in-class	regular
Obs76	0.657704	0.593945	0.737267	0.793924	0.763043	0.791392	0.807806	0.741865	0.735868	in-class	in-class	regular
Obs77	0.687576	0.629335	0.756078	0.829587	0.796306	0.827595	0.845153	0.780625	0.769032	in-class	in-class	regular
Obs78	0.782651	0.721252	0.931817	0.857744	0.839204	0.823327	0.837096	0.820732	0.826728	in-class	in-class	regular
Obs79	0.831827	0.770195	0.886245	0.847089	0.854461	0.82822	0.855337	0.852864	0.84078	in-class	in-class	regular
Obs80	0.541973	0.517313	0.687118	0.531517	0.494543	0.49854	0.485188	0.58173	0.54224	in-class	in-class	regular
Obs81	0.857891	0.803444	0.797637	0.83769	0.854425	0.823976	0.86814	0.858163	0.837671	in-class	in-class	regular
Obs82	0.852876	0.806732	0.754744	0.868313	0.884161	0.832072	0.87768	0.834987	0.838946	in-class	in-class	regular
Obs83	0.790099	0.754353	0.778293	0.947767	0.959406	0.871591	0.880468	0.762952	0.843116	in-class	in-class	regular
Obs84	0.744812	0.720436	0.78792	0.968687	0.957355	0.87503	0.878607	0.718338	0.831398	in-class	in-class	regular
Obs85	0.849503	0.769901	0.910716	0.825016	0.818127	0.822006	0.843903	0.891812	0.841373	in-class	in-class	regular
Obs86	0.765733	0.722011	0.70448	0.870091	0.865919	0.828062	0.843106	0.799133	0.799817	in-class	in-class	regular
Obs87	0.494131	0.476652	0.646816	0.465509	0.434471	0.405541	0.390747	0.535963	0.481229	in-class	in-class	regular
Obs88	0.522074	0.503991	0.711841	0.514935	0.469947	0.445869	0.432321	0.539351	0.517541	in-class	in-class	regular
Obs89	0.741066	0.677718	0.716471	0.777927	0.790971	0.800143	0.792106	0.84718	0.767948	in-class	in-class	regular
Obs90	0.640497	0.601625	0.682467	0.740601	0.706119	0.751525	0.797455	0.65465	0.696867	in-class	in-class	regular
Obs91	0.572035	0.542166	0.725641	0.576686	0.517267	0.526818	0.489804	0.576696	0.565889	in-class	in-class	regular
Obs92	0.576293	0.545644	0.725641	0.581609	0.52867	0.544725	0.50919	0.58197	0.574218	in-class	in-class	regular
Obs93	0.6178	0.603341	0.643785	0.667731	0.643796	0.668315	0.686374	0.615216	0.643295	in-class	in-class	regular
Obs94	0.685243	0.633943	0.680971	0.835117	0.820477	0.81698	0.816933	0.743007	0.754084	in-class	in-class	regular
Obs95	0.669442	0.644349	0.768895	0.814877	0.804703	0.802359	0.810767	0.719759	0.754394	in-class	in-class	regular
Obs96	0.528726	0.504266	0.722926	0.518462	0.463407	0.443352	0.426423	0.530747	0.517289	borderline	in-class	regular
Obs97	0.484199	0.437286	0.449159	0.560474	0.521657	0.563061	0.563702	0.565819	0.51817	borderline	borderline	class outlier
Obs98	0.794011	0.752002	0.743061	0.787733	0.817037	0.806236	0.83857	0.852874	0.798941	in-class	in-class	regular
Obs99	0.757973	0.717333	0.834662	0.828341	0.827551	0.810057	0.830441	0.817466	0.802978	in-class	in-class	regular
Obs100	0.817967	0.7934	0.766118	0.791267	0.840993	0.80961	0.862564	0.84468	0.815825	in-class	in-class	regular
Obs101	0.723286	0.682015	0.73785	0.605701	0.604354	0.667108	0.60039	0.766383	0.673386	in-class	in-class	regular
Obs102	0.790052	0.717948	0.884009	0.637675	0.658121	0.716673	0.599816	0.82154	0.728229	in-class	in-class	regular
Obs103	0.779714	0.723634	0.889638	0.642775	0.683332	0.734519	0.64269	0.851181	0.743436	in-class	in-class	regular
Obs104	0.724034	0.656421	0.75147	0.674287	0.685742	0.734602	0.658866	0.800088	0.710689	in-class	in-class	regular
Obs105	0.652777	0.622158	0.77998	0.53363	0.432297	0.509008	0.555408	0.673651	0.594864	in-class	in-class	regular
Obs106	0.645532	0.604744	0.698949	0.524256	0.328393	0.402373	0.450311	0.699728	0.544286	borderline	in-class	regular
Obs107	0.713079	0.655278	0.668367	0.696347	0.70995	0.749826	0.694327	0.808314	0.711936	in-class	in-class	regular
Obs108	0.76523	0.724486	0.677167	0.649562	0.722184	0.759727	0.701094	0.894228	0.73671	in-class	in-class	regular
Obs109	0.83247	0.789448	0.718882	0.576117	0.695465	0.74917	0.664227	0.98795	0.751716	in-class	in-class	regular
Obs110	0.778536	0.718071	0.931817	0.639374	0.688459	0.740177	0.64658	0.880316	0.752916	in-class	in-class	regular
Obs111	0.617685	0.5721	0.632757	0.627981	0.576336	0.639128	0.652832	0.700656	0.627434	in-class	in-class	regular
Obs112	0.714512	0.660619	0.616928	0.655654	0.703141	0.746567	0.678683	0.86611	0.705277	in-class	in-class	regular
Obs113	0.800933	0.742696	0.89204	0.608843	0.671599	0.726356	0.611363	0.936795	0.748828	in-class	in-class	regular
Obs114	0.593897	0.550022	0.647454	0.520648	0.379384	0.456546	0.523154	0.676387	0.543437	in-class	in-class	regular
Obs115	0.699128	0.61559	0.714669	0.786862	0.78127	0.799956	0.776584	0.832804	0.750858	in-class	in-class	regular
Obs116	0.738667	0.667648	0.782623	0.75376	0.789388	0.801816	0.768864	0.902707	0.775684	in-class	in-class	regular
Obs117	0.797236	0.695585	0.619876	0.701998	0.74809	0.793834	0.759003	1.0693	0.773115	in-class	in-class	regular
Obs118	0.578684	0.530439	0.587204	0.550732	0.513381	0.550485	0.582967	0.54154	0.554429	in-class	in-class	regular
Obs119	0.792285	0.753071	0.703285	0.518803	0.64805	0.707699	0.573154	0.952482	0.706104	in-class	in-class	regular
Obs120	0.710546	0.672918	0.756287	0.590042	0.610401	0.668028	0.584703	0.697456	0.661298	in-class	in-class	regular
Obs121	0.748099	0.698623	0.818709	0.601713	0.633644	0.689545	0.586628	0.760545	0.692188	in-class	in-class	regular
Obs122	0.701792	0.64517	0.65066	0.623613	0.596135	0.650083	0.615396	0.629322	0.639021	in-class	in-class	regular
Obs123	0.616195	0.589172	0.671068	0.451339	0.377244	0.429122	0.464766	0.533109	0.516502	in-class	in-class	regular
Obs124	0.604599	0.555708	0.769979	0.450221	0.439576	0.457061	0.472944	0.381819	0.516488	in-class	in-class	regular
Obs125	0.753241	0.700504	0.774028	0.644728	0.665298	0.717021	0.633112	0.787139	0.709384	in-class	in-class	regular
Obs126	0.607451	0.573508	0.661366	0.423145	0.232259	0.278564	0.315295	0.574839	0.458303	in-class	in-class	regular

## Sheet: CI_Reference_Correlations
Variable	Correlations (Spreadsheet4) Marked correlations are significant at p < .05000 N=84 (Casewise deletion of missing data)
	MW	nHD	TPSA	nRot	Flex	nStereo	Fsp3	logP	mp	bp	pka_acidic	pka_basic	caco2	MDCK	PAMPA	logVDss	Fu
MW	1	0.335948	0.687791	0.671191	-0.183695	0.668362	0.065749	0.381946	0.255132	0.40327	-0.136253	0.073266	-0.251795	-0.297124	-0.178943	0.034238	-0.460785
nHD	0.335948	1	0.760035	0.190292	0.069096	0.401068	0.115208	-0.45791	0.464204	0.334399	-0.119258	0.029168	-0.618747	-0.189263	0.306349	0.031967	0.240505
TPSA	0.687791	0.760035	1	0.372242	-0.105075	0.567721	0.119436	-0.318731	0.505325	0.39102	-0.304147	-0.140381	-0.656429	-0.358388	0.304926	-0.195737	0.07972
nRot	0.671191	0.190292	0.372242	1	0.174998	0.172432	0.048624	0.402769	-0.074171	0.199692	-0.026375	0.241012	-0.213535	-0.216054	-0.356616	0.063823	-0.363436
Flex	-0.183695	0.069096	-0.105075	0.174998	1	-0.19454	0.326044	-0.127771	-0.156378	-0.111988	-0.224831	0.272249	0.015937	-0.000343	0.109919	0.019076	0.109177
nStereo	0.668362	0.401068	0.567721	0.172432	-0.19454	1	0.489948	0.007248	0.317768	0.246814	-0.109457	0.071841	-0.238411	-0.165728	0.015455	-0.040271	-0.075955
Fsp3	0.065749	0.115208	0.119436	0.048624	0.326044	0.489948	1	-0.263417	-0.026506	-0.191116	0.020726	0.286125	-0.071212	-0.090252	0.003545	-0.087835	0.303002
logP	0.381946	-0.45791	-0.318731	0.402769	-0.127771	0.007248	-0.263417	1	-0.305518	0.136222	0.14072	0.069693	0.54152	0.001966	-0.597637	0.270289	-0.814089
mp	0.255132	0.464204	0.505325	-0.074171	-0.156378	0.317768	-0.026506	-0.305518	1	0.663174	-0.391939	-0.206675	-0.344378	-0.047807	0.223109	-0.13166	0.026945
bp	0.40327	0.334399	0.39102	0.199692	-0.111988	0.246814	-0.191116	0.136222	0.663174	1	-0.185995	-0.264602	-0.178323	-0.269258	-0.024406	0.009996	-0.262014
pka_acidic	-0.136253	-0.119258	-0.304147	-0.026375	-0.224831	-0.109457	0.020726	0.14072	-0.391939	-0.185995	1	0.376664	0.257914	0.036177	-0.489754	0.399402	0.044433
pka_basic	0.073266	0.029168	-0.140381	0.241012	0.272249	0.071841	0.286125	0.069693	-0.206675	-0.264602	0.376664	1	0.006862	-0.024898	-0.337434	0.520863	0.049527
caco2	-0.251795	-0.618747	-0.656429	-0.213535	0.015937	-0.238411	-0.071212	0.54152	-0.344378	-0.178323	0.257914	0.006862	1	0.348292	-0.44707	0.191056	-0.371979
MDCK	-0.297124	-0.189263	-0.358388	-0.216054	-0.000343	-0.165728	-0.090252	0.001966	-0.047807	-0.269258	0.036177	-0.024898	0.348292	1	-0.075701	0.043336	-0.024117
PAMPA	-0.178943	0.306349	0.304926	-0.356616	0.109919	0.015455	0.003545	-0.597637	0.223109	-0.024406	-0.489754	-0.337434	-0.44707	-0.075701	1	-0.38427	0.481502
logVDss	0.034238	0.031967	-0.195737	0.063823	0.019076	-0.040271	-0.087835	0.270289	-0.13166	0.009996	0.399402	0.520863	0.191056	0.043336	-0.38427	1	-0.154735
Fu	-0.460785	0.240505	0.07972	-0.363436	0.109177	-0.075955	0.303002	-0.814089	0.026945	-0.262014	0.044433	0.049527	-0.371979	-0.024117	0.481502	-0.154735	1

[truncated: 1 more sheets: Milk_Reference_Correlations]
